# Supplementary material for: Ethyl 2-[N-(2-Formyl­phen­yl)benzene­sulfonamido]acetate
Source: Acta Crystallogr Sect E Struct Rep Online. 2009 Feb 18;65(Pt 3):o530. doi: 10.1107/S1600536809004413 (PMC2968679; doi:10.1107/S1600536809004413)
Supplement: Supplementary file 1 [file e-65-0o530-sup1.cif]

##############################################################################
###                                                                        ###
###        Electronic paper (Acta Crystallographica Section E)             ###
###                                                                        ###
##############################################################################
#                                                                            #
# This CIF contains the data in a paper accepted for publication in Acta     #
# Crystallographica Section E. It conforms to the requirements of Notes      #
# for Authors for Section E, and has been peer reviewed under the auspices   #
# of the IUCr Commission on Journals.                                        #
#                                                                            #
# Full details of the Crystallographic Information File format               #
# are given in the paper "The Crystallographic Information File (CIF):       #
# a New Standard Archive File for Crystallography" by S. R. Hall, F. H.      #
# Allen and I. D. Brown [Acta Cryst. (1991), A47, 655-685].                  #
#                                                                            #
# The current version of the core CIF dictionary is obtainable from          #
# ftp://ftp.iucr.org/pub/cif_core.dic. The current version number is 2.4.    #
#                                                                            #
# Software is freely available for graphical display of the structure(s) in  #
# this CIF.  For information consult the CIF home page http://www.iucr.org/  #
# cif/home.html                                                              #
#                                                                            #
# This file may be used for bona fide research purposes within the           #
# scientific community so long as proper attribution is given to the journal # 
# article from which it was obtained.                                        #
#                                                                            #
##############################################################################
                                             
data_I
_audit_creation_method     SHELXL-97
_chemical_name_systematic
;
Ethyl 2-[<i>N</i>-(2-Formylphenyl)benzenesulfonamido]acetate
;
_chemical_name_common     sulfonamides
_chemical_formula_moiety     'C17 H17 N O5 S'
_chemical_formula_sum     'C17 H17 N O5 S'
_chemical_formula_iupac     'C17 H17 N O5 S'
_chemical_formula_weight     347.38
_chemical_melting_point     ?
_symmetry_cell_setting     Orthorhombic
_symmetry_space_group_name_H-M     'P 21 21 21'
_symmetry_space_group_name_Hall     'P 2ac 2ab'
loop_
    _symmetry_equiv_pos_as_xyz
    'x, y, z'
    '-x+1/2, -y, z+1/2'
    '-x, y+1/2, -z+1/2'
    'x+1/2, -y+1/2, -z'
_cell_length_a     11.3442(5)
_cell_length_b     11.7731(6)
_cell_length_c     12.7809(6)
_cell_angle_alpha     90.00
_cell_angle_beta     90.00
_cell_angle_gamma     90.00
_cell_volume     1706.97(14)
_cell_formula_units_Z     4
_cell_measurement_reflns_used     4197
_cell_measurement_theta_min     2.35
_cell_measurement_theta_max     28.23
_cell_measurement_temperature     293(2)
_exptl_crystal_description     Block
_exptl_crystal_colour     colourless
_exptl_crystal_size_max     0.25
_exptl_crystal_size_mid     0.20
_exptl_crystal_size_min     0.20
_exptl_crystal_density_diffrn     1.352
_exptl_crystal_density_meas     ?
_exptl_crystal_density_method     'not measured'
_exptl_crystal_F_000     728
_exptl_absorpt_coefficient_mu     0.216
_exptl_absorpt_correction_type     multi-scan
_exptl_absorpt_process_details     '(SADABS; Sheldrick, 2001)'
_exptl_absorpt_correction_T_min     0.9481
_exptl_absorpt_correction_T_max     0.9581
_exptl_special_details
;
;
_diffrn_ambient_temperature     293(2)
_diffrn_radiation_type     MoK\a
_diffrn_radiation_wavelength     0.71073
_diffrn_radiation_source     'fine-focus sealed tube'
_diffrn_radiation_monochromator     graphite
_diffrn_measurement_device_type     'Bruker Kappa APEXII area-detector'
_diffrn_measurement_method     \w
_diffrn_detector_area_resol_mean     ?
_diffrn_reflns_number     10886
_diffrn_reflns_av_R_equivalents     0.0218
_diffrn_reflns_av_sigmaI/netI     0.0287
_diffrn_reflns_theta_min     2.35
_diffrn_reflns_theta_max     28.23
_diffrn_reflns_theta_full     28.23
_diffrn_measured_fraction_theta_max     0.985
_diffrn_measured_fraction_theta_full     0.985
_diffrn_reflns_limit_h_min     -15
_diffrn_reflns_limit_h_max     10
_diffrn_reflns_limit_k_min     -13
_diffrn_reflns_limit_k_max     15
_diffrn_reflns_limit_l_min     -17
_diffrn_reflns_limit_l_max     17
_diffrn_standards_number     0
_diffrn_standards_interval_count     .
_diffrn_standards_interval_time     .
_diffrn_standards_decay_%     ?
_refine_special_details
;
Refinement of <i>F</i>^2^ against ALL reflections. The weighted <i>R</i>-factor
<i>wR</i> and goodness of fit <i>S</i> are based on <i>F</i>^2^, conventional
<i>R</i>-factors <i>R</i> are based on <i>F</i>, with <i>F</i> set to zero for
negative <i>F</i>^2^. The threshold expression of <i>F</i>^2^ >
\s(<i>F</i>^2^) is used only for calculating <i>R</i>-factors(gt) <i>etc</i>.
and is not relevant to the choice of reflections for refinement.
<i>R</i>-factors based on <i>F</i>^2^ are statistically about twice as large
as those based on <i>F</i>, and <i>R</i>- factors based on ALL data will be
even larger.
;
_reflns_number_total     4104
_reflns_number_gt     3294
_reflns_threshold_expression     I>2\s(I)
_refine_ls_structure_factor_coef     Fsqd
_refine_ls_matrix_type     full
_refine_ls_R_factor_all     0.0505
_refine_ls_R_factor_gt     0.0359
_refine_ls_wR_factor_gt     0.0834
_refine_ls_wR_factor_ref     0.0921
_refine_ls_goodness_of_fit_ref     0.947
_refine_ls_restrained_S_all     0.947
_refine_ls_number_reflns     4104
_refine_ls_number_parameters     218
_refine_ls_number_restraints     0
_refine_ls_hydrogen_treatment     constr
_refine_ls_weighting_scheme     calc
_refine_ls_weighting_details
         'calc w=1/[\s^2^(Fo^2^)+(0.0478P)^2^+0.2327P] where P=(Fo^2^+2Fc^2^)/3'
_atom_sites_solution_hydrogens     geom
_atom_sites_solution_primary     direct
_atom_sites_solution_secondary     difmap
_refine_ls_shift/su_max     0.001
_refine_ls_shift/su_mean     <0.001
_refine_diff_density_max     0.311
_refine_diff_density_min     -0.226
_refine_ls_extinction_method     none
_refine_ls_extinction_coef     ?
_refine_ls_abs_structure_details     'Flack (1983), 1714 Friedel pairs'
_refine_ls_abs_structure_Flack     -0.05(7)
loop_
    _atom_type_symbol
    _atom_type_description
    _atom_type_scat_dispersion_real
    _atom_type_scat_dispersion_imag
    _atom_type_scat_source
    'C' 'C' 0.0033 0.0016
                         'International Tables Vol C Tables 4.2.6.8 and 6.1.1.4'
    'H' 'H' 0.0000 0.0000
                         'International Tables Vol C Tables 4.2.6.8 and 6.1.1.4'
    'N' 'N' 0.0061 0.0033
                         'International Tables Vol C Tables 4.2.6.8 and 6.1.1.4'
    'O' 'O' 0.0106 0.0060
                         'International Tables Vol C Tables 4.2.6.8 and 6.1.1.4'
    'S' 'S' 0.1246 0.1234
                         'International Tables Vol C Tables 4.2.6.8 and 6.1.1.4'
_computing_data_collection     'APEX2 (Bruker, 2004)'
_computing_cell_refinement     'SAINT (Bruker, 2004)'
_computing_data_reduction     'SAINT (Bruker, 2004)'
_computing_structure_solution     'SHELXS97 (Sheldrick, 2008)'
_computing_structure_refinement     'SHELXL97 (Sheldrick, 2008)'
_computing_molecular_graphics
;
ORTEP-3 (Farrugia, 1997) and PLATON (Spek, 2009)
;
_computing_publication_material     'SHELXL97 (Sheldrick, 2008)'
loop_
    _atom_site_type_symbol
    _atom_site_label
    _atom_site_fract_x
    _atom_site_fract_y
    _atom_site_fract_z
    _atom_site_U_iso_or_equiv
    _atom_site_adp_type
    _atom_site_calc_flag
    _atom_site_refinement_flags
    _atom_site_occupancy
    _atom_site_disorder_assembly
    _atom_site_disorder_group
    S S1 0.53613(4) 0.77486(4) 0.23609(3) 0.04875(13) Uani d . 1 . .
    N N1 0.57693(13) 0.74419(13) 0.35602(12) 0.0458(4) Uani d . 1 . .
    O O1 0.58109(13) 0.88549(13) 0.21568(11) 0.0627(4) Uani d . 1 . .
    O O2 0.56980(14) 0.68125(16) 0.17264(13) 0.0734(5) Uani d . 1 . .
    O O3 0.75001(14) 0.59352(14) 0.41673(16) 0.0749(5) Uani d . 1 . .
    O O4 0.61531(12) 0.47431(12) 0.48118(11) 0.0576(4) Uani d . 1 . .
    O O5 0.89664(14) 0.90059(16) 0.34906(17) 0.0833(6) Uani d . 1 . .
    C C1 0.38089(15) 0.77875(16) 0.23788(14) 0.0433(4) Uani d . 1 . .
    C C2 0.3190(2) 0.68510(18) 0.20483(17) 0.0559(5) Uani d . 1 . .
    H H2 0.3585 0.6215 0.1798 0.067 Uiso calc R 1 . .
    C C3 0.1975(2) 0.6866(2) 0.2093(2) 0.0693(6) Uani d . 1 . .
    H H3 0.1546 0.6237 0.1870 0.083 Uiso calc R 1 . .
    C C4 0.1400(2) 0.7802(2) 0.24649(19) 0.0705(6) Uani d . 1 . .
    H H4 0.0581 0.7806 0.2496 0.085 Uiso calc R 1 . .
    C C5 0.2021(2) 0.8738(2) 0.27923(18) 0.0660(6) Uani d . 1 . .
    H H5A 0.1622 0.9371 0.3046 0.079 Uiso calc R 1 . .
    C C6 0.32367(19) 0.87418(18) 0.27450(16) 0.0547(5) Uani d . 1 . .
    H H6 0.3663 0.9376 0.2956 0.066 Uiso calc R 1 . .
    C C7 0.60070(16) 0.83376(15) 0.42938(14) 0.0430(4) Uani d . 1 . .
    C C8 0.51433(19) 0.86705(19) 0.49933(16) 0.0585(5) Uani d . 1 . .
    H H8 0.4400 0.8338 0.4967 0.070 Uiso calc R 1 . .
    C C9 0.5382(3) 0.9487(2) 0.57219(17) 0.0717(6) Uani d . 1 . .
    H H9 0.4799 0.9708 0.6192 0.086 Uiso calc R 1 . .
    C C10 0.6472(3) 0.9983(2) 0.57653(17) 0.0713(7) Uani d . 1 . .
    H H10 0.6630 1.0529 0.6273 0.086 Uiso calc R 1 . .
    C C11 0.7342(2) 0.96779(17) 0.50592(16) 0.0585(5) Uani d . 1 . .
    H H11 0.8075 1.0030 0.5082 0.070 Uiso calc R 1 . .
    C C12 0.71158(17) 0.88403(15) 0.43139(14) 0.0444(4) Uani d . 1 . .
    C C13 0.80492(18) 0.85128(18) 0.35747(16) 0.0525(5) Uani d . 1 . .
    H H13 0.7919 0.7886 0.3148 0.063 Uiso calc R 1 . .
    C C14 0.54423(19) 0.63341(16) 0.39786(16) 0.0529(4) Uani d . 1 . .
    H H14A 0.5022 0.5908 0.3447 0.064 Uiso calc R 1 . .
    H H14B 0.4917 0.6437 0.4570 0.064 Uiso calc R 1 . .
    C C15 0.65033(19) 0.56723(17) 0.43213(15) 0.0485(4) Uani d . 1 . .
    C C16 0.7055(2) 0.39708(18) 0.51686(18) 0.0642(6) Uani d . 1 . .
    H H16A 0.7631 0.4372 0.5591 0.077 Uiso calc R 1 . .
    H H16B 0.7457 0.3630 0.4577 0.077 Uiso calc R 1 . .
    C C17 0.6461(3) 0.3085(2) 0.5799(3) 0.1089(12) Uani d . 1 . .
    H H17A 0.6111 0.3426 0.6406 0.163 Uiso calc R 1 . .
    H H17B 0.7027 0.2525 0.6012 0.163 Uiso calc R 1 . .
    H H17C 0.5858 0.2729 0.5386 0.163 Uiso calc R 1 . .
loop_
    _atom_site_aniso_label
    _atom_site_aniso_U_11
    _atom_site_aniso_U_22
    _atom_site_aniso_U_33
    _atom_site_aniso_U_12
    _atom_site_aniso_U_13
    _atom_site_aniso_U_23
    S1 0.0432(2) 0.0579(3) 0.0451(2) 0.0008(2) 0.0015(2) -0.0029(2)
    N1 0.0426(8) 0.0414(8) 0.0535(8) 0.0000(7) -0.0064(6) 0.0046(7)
    O1 0.0607(9) 0.0714(10) 0.0559(8) -0.0149(8) -0.0027(7) 0.0166(7)
    O2 0.0594(10) 0.0918(12) 0.0692(9) 0.0096(9) 0.0088(7) -0.0290(9)
    O3 0.0449(9) 0.0622(10) 0.1175(14) 0.0016(8) -0.0120(9) 0.0194(9)
    O4 0.0636(9) 0.0468(8) 0.0622(8) 0.0010(7) -0.0076(7) 0.0095(7)
    O5 0.0478(9) 0.0929(13) 0.1093(14) -0.0136(9) 0.0124(9) -0.0077(11)
    C1 0.0411(9) 0.0509(10) 0.0380(8) 0.0016(8) -0.0043(7) -0.0017(9)
    C2 0.0555(13) 0.0491(11) 0.0630(12) 0.0033(10) -0.0050(9) -0.0037(9)
    C3 0.0548(13) 0.0680(14) 0.0852(16) -0.0116(12) -0.0057(12) -0.0013(12)
    C4 0.0466(11) 0.0937(18) 0.0712(14) 0.0004(13) 0.0025(10) 0.0003(14)
    C5 0.0592(13) 0.0776(15) 0.0612(13) 0.0218(13) -0.0023(11) -0.0129(12)
    C6 0.0576(12) 0.0564(12) 0.0502(10) 0.0069(10) -0.0082(9) -0.0095(9)
    C7 0.0454(10) 0.0408(9) 0.0429(9) 0.0049(8) -0.0035(8) 0.0058(8)
    C8 0.0522(12) 0.0656(13) 0.0576(11) 0.0071(10) 0.0076(9) 0.0062(10)
    C9 0.0859(17) 0.0712(14) 0.0579(12) 0.0135(15) 0.0170(14) -0.0028(11)
    C10 0.111(2) 0.0521(12) 0.0508(12) 0.0063(13) -0.0067(13) -0.0087(10)
    C11 0.0719(15) 0.0488(11) 0.0547(12) -0.0025(11) -0.0150(10) 0.0027(9)
    C12 0.0463(10) 0.0420(9) 0.0449(9) 0.0045(8) -0.0050(8) 0.0067(8)
    C13 0.0432(11) 0.0538(11) 0.0605(12) 0.0035(10) -0.0014(9) 0.0079(9)
    C14 0.0452(11) 0.0452(10) 0.0684(11) -0.0022(10) -0.0031(10) 0.0073(9)
    C15 0.0523(12) 0.0427(10) 0.0505(10) -0.0004(9) -0.0091(9) -0.0037(8)
    C16 0.0804(16) 0.0486(11) 0.0635(13) 0.0096(11) -0.0243(11) 0.0018(10)
    C17 0.132(3) 0.0725(18) 0.122(3) -0.0193(18) -0.047(2) 0.0430(18)
_geom_special_details
;
All e.s.d.'s (except the e.s.d. in the dihedral angle between two l.s. planes)
are estimated using the full covariance matrix. The cell e.s.d.'s are taken
into account individually in the estimation of e.s.d.'s in distances, angles
and torsion angles; correlations between e.s.d.'s in cell parameters are only
used when they are defined by crystal symmetry. An approximate (isotropic)
treatment of cell e.s.d.'s is used for estimating e.s.d.'s involving l.s.
planes.
;
loop_
    _geom_bond_atom_site_label_1
    _geom_bond_atom_site_label_2
    _geom_bond_site_symmetry_2
    _geom_bond_distance
    _geom_bond_publ_flag
    S1 O1 . 1.4229(15) ?
    S1 O2 . 1.4206(16) ?
    S1 N1 . 1.6414(15) ?
    S1 C1 . 1.7618(18) ?
    N1 C7 . 1.437(2) ?
    N1 C14 . 1.458(2) ?
    O3 C15 . 1.189(2) ?
    O4 C15 . 1.322(2) ?
    O4 C16 . 1.443(2) ?
    O5 C13 . 1.196(3) ?
    C1 C6 . 1.379(3) ?
    C1 C2 . 1.374(3) ?
    C2 C3 . 1.380(3) ?
    C2 H2 . 0.93 ?
    C3 C4 . 1.367(3) ?
    C3 H3 . 0.93 ?
    C4 C5 . 1.373(3) ?
    C4 H4 . 0.93 ?
    C5 C6 . 1.381(3) ?
    C5 H5A . 0.93 ?
    C6 H6 . 0.93 ?
    C7 C8 . 1.383(3) ?
    C7 C12 . 1.390(3) ?
    C8 C9 . 1.365(3) ?
    C8 H8 . 0.93 ?
    C9 C10 . 1.370(4) ?
    C9 H9 . 0.93 ?
    C10 C11 . 1.385(3) ?
    C10 H10 . 0.93 ?
    C11 C12 . 1.395(3) ?
    C11 H11 . 0.93 ?
    C12 C13 . 1.471(3) ?
    C13 H13 . 0.93 ?
    C14 C15 . 1.499(3) ?
    C14 H14A . 0.97 ?
    C14 H14B . 0.97 ?
    C16 C17 . 1.480(4) ?
    C16 H16A . 0.97 ?
    C16 H16B . 0.97 ?
    C17 H17A . 0.96 ?
    C17 H17B . 0.96 ?
    C17 H17C . 0.96 ?
loop_
    _geom_angle_atom_site_label_1
    _geom_angle_atom_site_label_2
    _geom_angle_atom_site_label_3
    _geom_angle_site_symmetry_1
    _geom_angle_site_symmetry_3
    _geom_angle
    _geom_angle_publ_flag
    O1 S1 O2 . . 120.60(10)
                          ?
    O1 S1 N1 . . 105.70(10)
                          ?
    O2 S1 N1 . . 106.70(10)
                          ?
    O1 S1 C1 . . 109.70(10)
                          ?
    O2 S1 C1 . . 107.20(10)
                          ?
    N1 S1 C1 . . 106.00(10)
                          ?
    C7 N1 C14 . . 117.7(2) ?
    C7 N1 S1 . . 120.10(10)
                          ?
    C14 N1 S1 . . 117.90(10)
                           ?
    C15 O4 C16 . . 117.27(16) ?
    C6 C1 C2 . . 121.17(18) ?
    C6 C1 S1 . . 119.73(15) ?
    C2 C1 S1 . . 119.08(15) ?
    C3 C2 C1 . . 119.2(2) ?
    C3 C2 H2 . . 120.4 ?
    C1 C2 H2 . . 120.4 ?
    C2 C3 C4 . . 120.1(2) ?
    C2 C3 H3 . . 120.0 ?
    C4 C3 H3 . . 120.0 ?
    C5 C4 C3 . . 120.6(2) ?
    C5 C4 H4 . . 119.7 ?
    C3 C4 H4 . . 119.7 ?
    C4 C5 C6 . . 120.1(2) ?
    C4 C5 H5A . . 120.0 ?
    C6 C5 H5A . . 120.0 ?
    C1 C6 C5 . . 118.9(2) ?
    C1 C6 H6 . . 120.6 ?
    C5 C6 H6 . . 120.6 ?
    C8 C7 C12 . . 120.55(19) ?
    C8 C7 N1 . . 119.79(18) ?
    C12 C7 N1 . . 119.63(17) ?
    C9 C8 C7 . . 120.0(2) ?
    C9 C8 H8 . . 120.0 ?
    C7 C8 H8 . . 120.0 ?
    C8 C9 C10 . . 120.5(2) ?
    C8 C9 H9 . . 119.8 ?
    C10 C9 H9 . . 119.8 ?
    C9 C10 C11 . . 120.4(2) ?
    C9 C10 H10 . . 119.8 ?
    C11 C10 H10 . . 119.8 ?
    C10 C11 C12 . . 119.8(2) ?
    C10 C11 H11 . . 120.1 ?
    C12 C11 H11 . . 120.1 ?
    C7 C12 C11 . . 118.69(19) ?
    C7 C12 C13 . . 121.86(18) ?
    C11 C12 C13 . . 119.45(19) ?
    O5 C13 C12 . . 123.8(2) ?
    O5 C13 H13 . . 118.1 ?
    C12 C13 H13 . . 118.1 ?
    N1 C14 C15 . . 111.6(2) ?
    N1 C14 H14A . . 109.3 ?
    C15 C14 H14A . . 109.3 ?
    N1 C14 H14B . . 109.3 ?
    C15 C14 H14B . . 109.3 ?
    H14A C14 H14B . . 108.0 ?
    O3 C15 O4 . . 125.4(2) ?
    O3 C15 C14 . . 125.5(2) ?
    O4 C15 C14 . . 109.11(17) ?
    O4 C16 C17 . . 107.0(2) ?
    O4 C16 H16A . . 110.3 ?
    C17 C16 H16A . . 110.3 ?
    O4 C16 H16B . . 110.3 ?
    C17 C16 H16B . . 110.3 ?
    H16A C16 H16B . . 108.6 ?
    C16 C17 H17A . . 109.5 ?
    C16 C17 H17B . . 109.5 ?
    H17A C17 H17B . . 109.5 ?
    C16 C17 H17C . . 109.5 ?
    H17A C17 H17C . . 109.5 ?
    H17B C17 H17C . . 109.5 ?
loop_
    _geom_torsion_atom_site_label_1
    _geom_torsion_atom_site_label_2
    _geom_torsion_atom_site_label_3
    _geom_torsion_atom_site_label_4
    _geom_torsion_site_symmetry_1
    _geom_torsion_site_symmetry_2
    _geom_torsion_site_symmetry_3
    _geom_torsion_site_symmetry_4
    _geom_torsion
    _geom_torsion_publ_flag
    O1 S1 N1 C7 . . . . 24.90(17) ?
    O2 S1 N1 C7 . . . . 154.43(15) ?
    C1 S1 N1 C7 . . . . -91.53(15) ?
    O1 S1 N1 C14 . . . . -179.00(14) ?
    O2 S1 N1 C14 . . . . -49.47(17) ?
    C1 S1 N1 C14 . . . . 64.58(16) ?
    O1 S1 C1 C6 . . . . -33.51(18) ?
    O2 S1 C1 C6 . . . . -166.12(17) ?
    N1 S1 C1 C6 . . . . 80.23(17) ?
    O1 S1 C1 C2 . . . . 148.00(16) ?
    O2 S1 C1 C2 . . . . 15.4(2) ?
    N1 S1 C1 C2 . . . . -98.26(16) ?
    C6 C1 C2 C3 . . . . -0.5(3) ?
    S1 C1 C2 C3 . . . . 177.94(18) ?
    C1 C2 C3 C4 . . . . -0.2(3) ?
    C2 C3 C4 C5 . . . . 0.3(4) ?
    C3 C4 C5 C6 . . . . 0.2(4) ?
    C2 C1 C6 C5 . . . . 1.1(3) ?
    S1 C1 C6 C5 . . . . -177.41(17) ?
    C4 C5 C6 C1 . . . . -0.9(3) ?
    C14 N1 C7 C8 . . . . -59.1(2) ?
    S1 N1 C7 C8 . . . . 97.09(19) ?
    C14 N1 C7 C12 . . . . 119.11(18) ?
    S1 N1 C7 C12 . . . . -84.75(19) ?
    C12 C7 C8 C9 . . . . -1.0(3) ?
    N1 C7 C8 C9 . . . . 177.16(19) ?
    C7 C8 C9 C10 . . . . 0.1(3) ?
    C8 C9 C10 C11 . . . . 1.1(4) ?
    C9 C10 C11 C12 . . . . -1.5(3) ?
    C8 C7 C12 C11 . . . . 0.6(3) ?
    N1 C7 C12 C11 . . . . -177.55(16) ?
    C8 C7 C12 C13 . . . . -179.43(17) ?
    N1 C7 C12 C13 . . . . 2.4(3) ?
    C10 C11 C12 C7 . . . . 0.6(3) ?
    C10 C11 C12 C13 . . . . -179.32(19) ?
    C7 C12 C13 O5 . . . . 171.5(2) ?
    C11 C12 C13 O5 . . . . -8.5(3) ?
    C7 N1 C14 C15 . . . . -80.8(2) ?
    S1 N1 C14 C15 . . . . 122.49(16) ?
    C16 O4 C15 O3 . . . . -1.5(3) ?
    C16 O4 C15 C14 . . . . 177.78(17) ?
    N1 C14 C15 O3 . . . . -8.5(3) ?
    N1 C14 C15 O4 . . . . 172.19(15) ?
    C15 O4 C16 C17 . . . . 173.1(2) ?
loop_
    _geom_hbond_atom_site_label_D
    _geom_hbond_atom_site_label_H
    _geom_hbond_atom_site_label_A
    _geom_hbond_site_symmetry_A
    _geom_hbond_distance_DH
    _geom_hbond_distance_HA
    _geom_hbond_distance_DA
    _geom_hbond_angle_DHA
    _geom_hbond_publ_flag
    C8 H8 O3 4_466 0.93 2.57 3.218(3) 127 yes
    C16 H16B Cg1 3_645 0.97 2.73 3.605(3) 150 yes
data_global
_journal_date_recd_electronic     2009-01-20
_journal_date_accepted     2009-02-06
_journal_name_full     'Acta Crystallographica, Section E'
_journal_year     2009
_journal_volume     65
_journal_issue      3
_journal_page_first     o530
_journal_page_last     o530
_journal_paper_category     QO
_journal_coeditor_code     CI2763
_publ_contact_author_name     'Dr.P.R.Seshadri'
_publ_contact_author_address
;
PG & Research Department of Physics
Agurchand Manmull Jain College
Chennai - 600 114
India
;
_publ_contact_author_email     'seshadri_pr@yahoo.com'
_publ_contact_author_fax     ' '
_publ_contact_author_phone     '044 22246056'
_publ_section_title
;
Ethyl 2-[<i>N</i>-(2-Formylphenyl)benzenesulfonamido]acetate
;
loop_
    _publ_author_name
    _publ_author_address
    'P. R. Seshadri'
;
PG and Research Department of Physics
Agurchand Manmull Jain College
Chennai 600 114
India
;
    'B. Balakrishnan'
;
Department of Physics
P. T. Lee Chengalvaraya Naicker College of Engineering and Technology
Kancheepuram 631 502
India
;
    'K. Ilangovan'
;
PG and Research Department of Physics
RKM Vivekananda College
Chennai 600 004
India
;
    'R. Sureshbabu'
;
Department of Organic Chemistry
University of Madras
Guindy Campus
Chennai 600 025
India
;
    'A. K. Mohanakrishnan'
;
Department of Organic Chemistry
University of Madras
Guindy Campus
Chennai 600 025
India
;
