# Supplementary material for: Ethyl 2-[N-(2-Formyl­phen­yl)benzene­sulfonamido]acetate
Source: Acta Crystallogr Sect E Struct Rep Online. 2009 Feb 18;65(Pt 3):o530. doi: 10.1107/S1600536809004413 (PMC2968679; doi:10.1107/S1600536809004413)
Supplement: Supplementary file 2 [file e-65-0o530-Isup2.hkl]

#
# h,k,l, Fc-squared, Fo-squared, sigma(Fo-squared) and status flag
#
data_I
_shelx_title ' BK4 in P2(1)2(1)2(1)'
_shelx_refln_list_code          4
_shelx_F_calc_maximum      178.29
_exptl_crystal_F_000       728.00
_reflns_d_resolution_high  0.7512
 
loop_
 _symmetry_equiv_pos_as_xyz
 'x, y, z'
 '-x+1/2, -y, z+1/2'
 '-x, y+1/2, -z+1/2'
 'x+1/2, -y+1/2, -z'
 
_cell_length_a    11.3442
_cell_length_b    11.7731
_cell_length_c    12.7809
_cell_angle_alpha  90.000
_cell_angle_beta   90.000
_cell_angle_gamma  90.000
 
_shelx_F_squared_multiplier     1.000
 
loop_
 _refln_index_h
 _refln_index_k
 _refln_index_l
 _refln_F_squared_calc
 _refln_F_squared_meas
 _refln_F_squared_sigma
 _refln_observed_status
   2   0   0       85.24       96.33      2.62 o
   4   0   0      417.48      495.65     11.53 o
   6   0   0      377.00      384.50      9.58 o
   8   0   0      122.18      140.68      4.09 o
  10   0   0        0.23        1.37      3.36 o
  12   0   0      118.04      115.21      8.42 o
  14   0   0       67.05       78.27      8.02 o
   1   1   0       48.51       44.18      2.14 o
   2   1   0     2898.19     2901.57     45.18 o
   3   1   0      423.02      449.50     10.78 o
   4   1   0     9878.18     9699.35    208.55 o
   5   1   0      203.79      215.47      7.29 o
   6   1   0     3241.86     3272.13     41.90 o
   7   1   0       55.56       59.45      2.12 o
   8   1   0      226.95      219.82      5.15 o
   9   1   0      125.71      115.91      3.61 o
  10   1   0       68.46       68.60      6.44 o
  11   1   0       88.41       86.57      5.28 o
  12   1   0       20.02       15.76      4.00 o
  13   1   0        7.51        6.26      3.24 o
  14   1   0        8.11       10.60      3.56 o
  15   1   0        6.68       14.69      4.10 o
   0   2   0     4910.15     4794.07    104.17 o
   1   2   0     1294.70     1309.01     17.07 o
   2   2   0     4906.73     4916.49     56.44 o
   3   2   0       67.90       57.44      2.56 o
   4   2   0        2.95        8.24      2.14 o
   5   2   0      109.86      118.63      5.67 o
   6   2   0       30.02       22.76      3.42 o
   7   2   0        5.02        4.36      3.02 o
   8   2   0      680.13      706.03     20.83 o
   9   2   0      120.20      101.88      7.56 o
  10   2   0        3.93        7.41      1.97 o
  11   2   0        0.00        1.74      4.30 o
  12   2   0       70.32       75.15      9.96 o
  13   2   0        0.07        1.15      2.97 o
  14   2   0       13.32       22.64      4.10 o
   1   3   0        8.98       14.21      2.01 o
   2   3   0      672.66      620.29      8.62 o
   3   3   0      102.42       96.91      4.67 o
   4   3   0      910.08      892.26     22.69 o
   5   3   0       16.71       15.56      3.11 o
   6   3   0       23.52       12.41      3.17 o
   7   3   0        3.18       -1.10      2.90 o
   8   3   0       46.06       43.41      5.46 o
   9   3   0       74.76       68.39      6.80 o
  10   3   0        0.89       -1.40      4.15 o
  11   3   0      245.51      224.32     11.80 o
  12   3   0       42.73       54.78      7.23 o
  13   3   0       30.66       29.95      6.47 o
  14   3   0        0.04        5.70      3.50 o
   0   4   0     1609.51     1635.66     37.28 o
   1   4   0       45.59       40.86      1.87 o
   2   4   0     2266.67     2209.90     28.66 o
   3   4   0        2.03        3.12      0.71 o
   4   4   0      715.73      757.37     20.28 o
   5   4   0       43.86       48.74      4.27 o
   6   4   0       31.88       25.07      3.75 o
   7   4   0      338.42      329.01     12.23 o
   8   4   0      131.02      111.37      7.99 o
   9   4   0       21.44        9.58      4.91 o
  10   4   0      320.80      310.31     13.67 o
  11   4   0        7.88       -1.59      4.12 o
  12   4   0       44.51       47.28      7.08 o
  13   4   0       29.21       27.39      6.62 o
  14   4   0        3.63        4.21      5.67 o
   1   5   0      803.30      752.12     23.96 o
   2   5   0       32.45       27.66      1.37 o
   3   5   0     4409.27     4598.53     58.41 o
   4   5   0       47.42       55.14      1.66 o
   5   5   0      368.97      347.53     11.93 o
   6   5   0      499.52      467.59     15.37 o
   7   5   0     1026.96      942.19     26.48 o
   8   5   0      442.07      402.83     15.22 o
   9   5   0      130.89      122.14      8.75 o
  10   5   0        5.72        5.43      4.55 o
  11   5   0        0.34       -2.71      4.27 o
  12   5   0        7.69        7.20      5.64 o
  13   5   0       13.06       19.46      6.50 o
  14   5   0        3.39        0.00      5.95 o
   0   6   0      233.36      254.19      8.63 o
   1   6   0      738.74      815.48     12.03 o
   2   6   0      114.29      111.97      2.99 o
   3   6   0      375.88      387.51      6.39 o
   4   6   0      290.34      299.16      5.74 o
   5   6   0        0.62        5.31      3.42 o
   6   6   0      159.66      167.43      8.69 o
   7   6   0        0.04        1.25      3.69 o
   8   6   0       54.21       58.20      6.65 o
   9   6   0        4.73       -0.40      4.45 o
  10   6   0      131.59      138.91      9.55 o
  11   6   0      111.84      116.83      9.76 o
  12   6   0        0.69        7.78      5.55 o
  13   6   0      163.75      178.96     12.69 o
   1   7   0      504.90      539.77     15.18 o
   2   7   0      136.92      134.39      4.32 o
   3   7   0       90.23       70.11      2.41 o
   4   7   0      104.82       94.35      2.62 o
   5   7   0      609.20      620.13     14.71 o
   6   7   0       64.11       71.40      4.39 o
   7   7   0      608.80      567.33     13.11 o
   8   7   0       49.96       46.15      6.34 o
   9   7   0       18.41       17.75      5.09 o
  10   7   0        5.22        3.81      5.00 o
  11   7   0       28.10       27.03      6.53 o
  12   7   0        0.20       -4.55      4.55 o
  13   7   0        1.06        7.20      6.16 o
   0   8   0      725.10      808.55     22.15 o
   1   8   0       52.08       50.03      2.49 o
   2   8   0       75.97       74.78      3.56 o
   3   8   0      180.62      184.49      4.31 o
   4   8   0       58.85       54.60      2.83 o
   5   8   0      501.85      525.05      8.20 o
   6   8   0       17.46       15.99      2.82 o
   7   8   0       52.14       57.22      4.12 o
   8   8   0       18.94       12.72      4.73 o
   9   8   0      117.61      144.28      9.70 o
  10   8   0       10.81        8.08      5.25 o
  11   8   0       27.05       32.46      6.34 o
  12   8   0        7.31        9.82      6.13 o
   1   9   0       44.74       45.04      3.47 o
   2   9   0       17.30       13.97      2.13 o
   3   9   0      271.91      278.51      7.04 o
   4   9   0       67.70       62.42      3.90 o
   5   9   0      103.30       96.62      2.95 o
   6   9   0       88.31       83.34      6.77 o
   7   9   0      116.59      126.92      8.05 o
   8   9   0        0.17       -2.65      4.15 o
   9   9   0       51.86       58.35      7.44 o
  10   9   0        6.42        7.99      5.43 o
  11   9   0        0.18       -0.24      4.67 o
  12   9   0        0.00        6.13      5.89 o
   0  10   0       48.40       42.46      5.28 o
   1  10   0      515.25      538.93     12.16 o
   2  10   0      195.76      196.80      6.40 o
   3  10   0        0.85        0.04      1.71 o
   4  10   0        4.89        2.00      2.38 o
   5  10   0       31.01       31.52      1.97 o
   6  10   0        1.60        0.92      2.30 o
   7  10   0        6.87        6.22      3.54 o
  10  10   0        0.05        6.68      5.22 o
  11  10   0       11.38        7.23      5.40 o
   1  11   0        5.80        7.78      2.28 o
   2  11   0      111.61      106.84      4.93 o
   3  11   0       15.62       19.30      2.70 o
   4  11   0        7.79        3.37      2.07 o
   5  11   0      295.42      336.18      8.64 o
   6  11   0      121.27      118.14      3.45 o
   7  11   0       19.93       24.01      5.03 o
   0  12   0       46.45       39.99      5.03 o
   1  12   0        4.77        3.06      2.58 o
   2  12   0        2.41        3.33      2.02 o
   3  12   0      216.11      245.42      7.83 o
   4  12   0       30.27       41.06      3.49 o
   5  12   0        0.07       -0.66      3.00 o
   6  12   0       20.83       21.70      2.29 o
   1  13   0        2.03        1.45      1.92 o
   2  13   0        7.05        5.35      3.29 o
   3  13   0       21.46       18.98      2.97 o
   4  13   0        0.07       -1.86      1.86 o
   5  13   0        0.61        0.22      1.94 o
   6  13   0        9.88        7.93      1.95 o
   0  14   0        5.58        5.98      3.36 o
   1  14   0       22.17       22.40      3.21 o
   2  14   0       26.98       28.94      4.61 o
   3  14   0        4.50        7.78      2.63 o
   4  14   0        0.25        1.04      2.14 o
   5  14   0        4.48        3.32      2.30 o
   6  14   0       52.15       56.75      3.72 o
   1  15   0        1.19        0.84      2.45 o
   2  15   0        6.11       11.46      3.43 o
   3  15   0        4.94        5.71      2.74 o
   4  15   0        0.22       -2.14      2.14 o
   1   0   1    12292.98    10622.93    107.64 o
   2   0   1    12562.15    12037.14    118.88 o
   3   0   1     5096.89     5048.57     63.22 o
   4   0   1      200.56      216.18      5.83 o
   5   0   1      570.26      676.02     15.80 o
   6   0   1        2.38        6.40      1.25 o
   7   0   1      260.11      257.42      5.81 o
   8   0   1       10.64        8.46      1.51 o
   9   0   1      408.89      407.47      7.46 o
  10   0   1      149.76      154.45      4.27 o
  11   0   1       31.90       45.96      8.63 o
  12   0   1        4.37        2.04      2.72 o
  13   0   1       12.57        8.95      3.40 o
  14   0   1        4.73        8.52      3.44 o
  15   0   1       45.35       67.05      5.77 o
 -15   1   1        2.36        4.66      3.74 o
 -14   1   1        1.93        3.82      4.32 o
 -13   1   1       25.55       28.57      3.99 o
 -12   1   1        6.44        7.91      3.58 o
 -11   1   1        0.96       -1.05      1.89 o
 -10   1   1       12.46       13.22      1.92 o
  -9   1   1       33.82       29.94      2.19 o
  -8   1   1       46.32       48.00      3.78 o
  -7   1   1       66.86       60.60      2.32 o
  -6   1   1      189.95      213.05      4.69 o
  -5   1   1     7639.84     7853.55    121.82 o
  -4   1   1      532.98      575.29      9.80 o
  -3   1   1     8193.92     8054.86    104.11 o
  -2   1   1     1166.63     1143.52     15.05 o
  -1   1   1       96.86      101.58      1.35 o
   0   1   1     3692.38     2949.32    122.33 o
   1   1   1       92.26       97.03      1.22 o
   2   1   1     1170.06     1159.48     10.85 o
   3   1   1     8236.54     8124.84    124.61 o
   4   1   1      528.17      559.47     10.20 o
   5   1   1     7668.74     7891.21     98.61 o
   6   1   1      192.09      213.49      8.37 o
   7   1   1       62.93       59.15      2.76 o
   8   1   1       45.11       43.32      2.68 o
   9   1   1       33.17       30.10      2.47 o
  10   1   1       12.17       14.04      3.07 o
  11   1   1        0.58        1.12      4.68 o
  12   1   1        6.28        4.10      5.83 o
  13   1   1       25.90       26.01      3.97 o
  14   1   1        1.96        2.82      3.30 o
  15   1   1        2.38        4.77      3.65 o
 -14   2   1        4.77        4.42      3.38 o
 -13   2   1       64.07       65.38      5.24 o
 -12   2   1       22.25       15.74      5.12 o
 -11   2   1      218.36      209.87      5.62 o
 -10   2   1      237.73      231.61      8.10 o
  -9   2   1      190.88      193.53      4.95 o
  -8   2   1       28.72       27.15      1.85 o
  -7   2   1      151.74      156.51      3.86 o
  -6   2   1       28.89       34.36      2.44 o
  -5   2   1       98.58      111.25      5.28 o
  -4   2   1      889.30      926.82     22.66 o
  -3   2   1     2552.54     2499.51     39.01 o
  -2   2   1      931.77      933.28      9.56 o
  -1   2   1     9531.92     9290.19    142.42 o
   0   2   1     2874.62     3034.94     42.18 o
   1   2   1     9455.64     9192.98     82.33 o
   2   2   1      915.27      909.35      9.54 o
   3   2   1     2533.18     2435.98     31.78 o
   4   2   1      888.94      910.62     15.78 o
   5   2   1       99.26      115.61      3.68 o
   6   2   1       28.26       33.81      2.27 o
   7   2   1      151.77      153.09      5.35 o
   8   2   1       28.92       31.66      2.68 o
   9   2   1      185.97      196.50      9.82 o
  10   2   1      239.89      231.43     11.10 o
  11   2   1      226.62      210.69     11.44 o
  12   2   1       21.71       21.25      5.54 o
  13   2   1       64.13       62.32      7.89 o
  14   2   1        4.63        3.35      3.31 o
 -14   3   1       14.36       14.00      5.78 o
 -13   3   1        3.21       -2.81      4.79 o
 -12   3   1        0.40       -1.04      1.86 o
 -11   3   1       33.47       33.17      6.50 o
 -10   3   1      102.34      104.18      3.47 o
  -9   3   1      108.34      105.34      3.39 o
  -8   3   1      213.74      215.10      4.33 o
  -7   3   1     1331.58     1258.53     21.13 o
  -6   3   1       25.40       19.64      3.23 o
  -5   3   1     1253.19     1210.86     29.74 o
  -4   3   1      734.63      732.28     13.31 o
  -3   3   1      110.48      115.46      4.64 o
  -2   3   1      375.26      386.46      5.01 o
  -1   3   1      775.13      804.22     19.55 o
   0   3   1     7166.10     7372.98     91.65 o
   1   3   1      775.18      818.45      9.74 o
   2   3   1      371.31      383.04      6.06 o
   3   3   1      118.05      111.43      1.81 o
   4   3   1      748.82      747.62     10.51 o
   5   3   1     1230.08     1185.52     30.20 o
   6   3   1       27.65       32.09      3.93 o
   7   3   1     1336.59     1245.85     32.73 o
   8   3   1      218.44      227.11      7.29 o
   9   3   1      114.46      116.89      8.54 o
  10   3   1      100.63      101.15      8.45 o
  11   3   1       35.49       34.83      6.31 o
  12   3   1        0.34       -0.06      4.73 o
  13   3   1        3.29        9.43      4.61 o
  14   3   1       14.52       19.52      4.04 o
 -14   4   1       16.01       14.58      6.07 o
 -13   4   1       75.07       84.07      8.66 o
 -12   4   1       44.62       50.79      6.89 o
 -11   4   1       66.44       73.91      7.38 o
 -10   4   1      129.47      129.97      5.20 o
  -9   4   1       25.04       23.45      3.46 o
  -8   4   1      223.64      201.76      6.29 o
  -7   4   1       44.12       45.08      6.22 o
  -6   4   1      583.69      599.69     12.06 o
  -5   4   1      130.27      136.83      5.11 o
  -4   4   1      439.20      415.31      8.76 o
  -3   4   1      315.30      328.50      4.49 o
  -2   4   1     1032.57     1085.82     14.59 o
  -1   4   1      337.71      326.55      8.50 o
   0   4   1       10.58        5.34      0.99 o
   1   4   1      330.07      326.29     12.38 o
   2   4   1     1054.63     1081.40     18.25 o
   3   4   1      309.81      320.21      4.41 o
   4   4   1      445.39      422.69      6.39 o
   6   4   1      580.26      607.23     18.09 o
   7   4   1       44.44       40.30      5.12 o
   8   4   1      225.89      203.95     10.16 o
   9   4   1       25.40       20.53      5.55 o
  10   4   1      131.20      125.43      9.33 o
  11   4   1       63.39       67.96      7.84 o
  12   4   1       44.99       46.85      6.89 o
  13   4   1       75.74       80.50      9.06 o
  14   4   1       15.96       14.99      4.91 o
 -14   5   1        9.69        7.14      6.07 o
 -13   5   1       10.76       13.18      5.92 o
 -12   5   1       43.16       40.26      6.95 o
 -11   5   1        1.38        2.10      4.70 o
 -10   5   1      138.79      144.41      4.42 o
  -9   5   1       34.56       29.01      5.31 o
  -8   5   1      611.42      589.43     12.93 o
  -7   5   1      443.01      410.70      9.72 o
  -6   5   1       43.10       36.43      4.62 o
  -5   5   1      151.33      153.34      4.96 o
  -4   5   1       29.97       22.23      1.40 o
  -3   5   1      185.12      202.87      3.71 o
  -2   5   1      159.18      152.93      3.27 o
  -1   5   1      157.14      153.50      9.29 o
   0   5   1       55.04       69.94      2.78 o
   1   5   1      160.19      174.81      4.38 o
   2   5   1      163.64      157.54      4.44 o
   3   5   1      180.79      193.07      3.81 o
   4   5   1       28.19       20.52      1.66 o
   5   5   1      147.03      149.22      7.75 o
   6   5   1       48.00       42.16      4.91 o
   7   5   1      438.52      419.24     14.89 o
   8   5   1      612.27      560.53     19.03 o
   9   5   1       32.45       27.48      5.61 o
  10   5   1      143.35      149.77     10.04 o
  11   5   1        1.68        8.30      5.43 o
  12   5   1       42.48       45.85      7.50 o
  13   5   1       10.75       10.37      6.16 o
  14   5   1        9.79        9.15      6.68 o
 -13   6   1        4.93        6.80      5.61 o
 -12   6   1      107.78      119.18      9.91 o
 -11   6   1       38.00       35.66      2.50 o
 -10   6   1      243.29      234.17      9.41 o
  -9   6   1       59.93       51.15      6.41 o
  -8   6   1      246.62      224.12      7.20 o
  -7   6   1      101.46       98.69      4.75 o
  -6   6   1      316.64      290.97     11.97 o
  -5   6   1      184.73      181.40      5.81 o
  -4   6   1      164.04      154.19      3.14 o
  -3   6   1      203.81      216.82      4.21 o
  -2   6   1     1083.65     1177.23     16.33 o
  -1   6   1      354.45      390.96      8.69 o
   0   6   1      212.77      237.20      5.73 o
   1   6   1      349.15      398.01      8.40 o
   2   6   1     1076.45     1154.68     27.88 o
   3   6   1      195.54      214.96      4.33 o
   4   6   1      159.49      150.78      3.41 o
   5   6   1      181.33      176.78      6.05 o
   6   6   1      320.47      311.53     12.05 o
   7   6   1      101.59       95.78      7.90 o
   8   6   1      247.15      226.30     11.65 o
   9   6   1       61.57       62.14      7.02 o
  10   6   1      244.26      240.37     12.75 o
  11   6   1       36.84       36.02      6.56 o
  12   6   1      109.25      119.39     10.31 o
  13   6   1        5.00        0.76      5.86 o
 -13   7   1       13.28       11.74      6.59 o
 -12   7   1        0.45        2.44      5.12 o
 -11   7   1        2.70        2.64      1.78 o
 -10   7   1       16.31       15.28      5.40 o
  -9   7   1        6.99        0.31      4.42 o
  -8   7   1      382.44      359.60     14.49 o
  -7   7   1       76.45       67.80      5.20 o
  -6   7   1      450.04      433.77     10.64 o
  -5   7   1      328.22      322.70      5.13 o
  -4   7   1       87.07       87.23      2.48 o
  -3   7   1      203.88      198.25      4.30 o
  -2   7   1       25.56       22.73      1.85 o
  -1   7   1      298.48      319.24      6.11 o
   0   7   1      468.69      465.45      8.08 o
   1   7   1      298.50      311.70      7.46 o
   2   7   1       24.70       19.80      2.53 o
   3   7   1      208.23      206.11      5.09 o
   4   7   1       92.17       90.16      3.03 o
   5   7   1      328.62      319.48      5.42 o
   6   7   1      452.97      443.28     15.92 o
   7   7   1       73.74       67.72      6.86 o
   8   7   1      381.75      361.83     15.01 o
   9   7   1        6.30        3.36      4.79 o
  10   7   1       16.26       13.79      5.70 o
  11   7   1        2.63       -1.56      4.61 o
  12   7   1        0.38        7.17      5.52 o
  13   7   1       13.03        8.05      6.53 o
 -12   8   1       62.64       75.74      8.60 o
 -11   8   1        5.51        3.60      4.67 o
 -10   8   1       42.67       50.76      7.02 o
  -9   8   1       24.96       14.86      5.25 o
  -8   8   1       12.85       21.84      5.28 o
  -7   8   1       90.97       85.60      5.41 o
  -6   8   1       82.12       78.30      6.07 o
  -5   8   1       39.98       37.21      1.72 o
  -4   8   1       13.55       11.99      1.32 o
  -3   8   1       91.14       97.64      3.09 o
  -2   8   1      720.65      763.39     14.76 o
  -1   8   1      426.49      446.33      8.08 o
   0   8   1      859.35      889.07     30.08 o
   1   8   1      430.97      439.91      9.87 o
   2   8   1      723.37      752.75     14.69 o
   3   8   1       91.63       91.01      4.06 o
   4   8   1       15.63       14.43      2.37 o
   5   8   1       40.74       33.36      1.82 o
   6   8   1       83.55       80.04      7.32 o
   7   8   1       91.11       83.85      7.53 o
   8   8   1       13.53       18.00      5.12 o
   9   8   1       24.72       29.44      6.31 o
  10   8   1       41.90       47.59      7.53 o
  11   8   1        5.69       13.21      6.16 o
  12   8   1       62.76       61.31      8.88 o
 -12   9   1        3.28        1.53      5.09 o
 -11   9   1        7.77        0.52      4.97 o
 -10   9   1       31.33       47.43      6.95 o
  -9   9   1        9.73       13.02      4.91 o
  -7   9   1       77.38       85.47      7.08 o
  -6   9   1      426.83      407.10     15.34 o
  -5   9   1       60.22       60.07      2.38 o
  -4   9   1      229.30      242.02      5.19 o
  -3   9   1       63.16       63.05      2.87 o
  -2   9   1       37.87       39.94      2.91 o
  -1   9   1       83.45       89.49      3.46 o
   0   9   1      168.87      178.09      6.85 o
   1   9   1       83.31       87.06      5.90 o
   2   9   1       36.76       37.24      2.87 o
   3   9   1       62.71       57.76      3.58 o
   4   9   1      222.09      237.23      5.24 o
   5   9   1       60.99       61.10      2.66 o
   6   9   1      424.98      424.97      8.58 o
   7   9   1       78.08       79.88      5.10 o
   8   9   1      132.35      117.99      8.97 o
   9   9   1        9.73       13.73      5.25 o
  10   9   1       30.79       15.04      5.61 o
  11   9   1        7.62        8.75      5.46 o
  12   9   1        3.39        2.44      6.01 o
  -7  10   1        7.18       12.23      4.06 o
  -6  10   1       29.14       30.19      3.90 o
  -5  10   1       34.93       30.14      1.92 o
  -4  10   1      199.99      194.66      4.87 o
  -3  10   1       76.62       84.00      4.28 o
  -2  10   1        8.01        7.37      4.88 o
  -1  10   1      129.53      130.67      7.90 o
   0  10   1     1218.06     1221.60     22.79 o
   1  10   1      129.43      125.05      5.25 o
   2  10   1        9.49       14.35      2.39 o
   3  10   1       76.68       81.37      4.19 o
   4  10   1      206.13      198.37      4.96 o
   5  10   1       35.24       36.26      2.11 o
   6  10   1       28.95       29.97      1.59 o
   7  10   1        7.11       10.40      3.63 o
   8  10   1       15.27       16.56      4.91 o
   9  10   1        7.15        9.33      5.46 o
  10  10   1        2.15        2.23      5.00 o
  11  10   1        1.50       -3.39      5.43 o
  -7  11   1        0.85        0.00      3.32 o
  -6  11   1       39.65       39.58      1.88 o
  -5  11   1       51.21       53.54      3.50 o
  -4  11   1      182.06      177.72      8.24 o
  -3  11   1        1.38       -1.53      1.81 o
  -2  11   1       18.89       18.19      5.41 o
  -1  11   1       45.04       43.61      3.57 o
   0  11   1      121.13      118.57      9.41 o
   1  11   1       45.52       44.71      6.09 o
   2  11   1       17.64       11.86      3.45 o
   3  11   1        1.30        1.98      2.03 o
   4  11   1      187.54      181.79      6.26 o
   5  11   1       50.72       45.94      3.35 o
   6  11   1       38.92       36.24      1.89 o
   7  11   1        0.80        3.29      3.51 o
  -6  12   1       57.44       59.89      3.26 o
  -5  12   1        4.66        3.60      2.06 o
  -4  12   1       12.61       14.29      2.56 o
  -3  12   1       19.84       17.07      5.34 o
  -2  12   1        3.54        4.07      3.97 o
  -1  12   1       69.00       63.21      4.20 o
   0  12   1      168.44      161.34      6.86 o
   1  12   1       67.78       61.44      4.15 o
   2  12   1        4.42        5.05      2.18 o
   3  12   1       19.31       17.79      4.18 o
   4  12   1       12.96       14.94      2.58 o
   5  12   1        4.76        6.92      2.14 o
   6  12   1       56.80       52.03      3.42 o
  -6  13   1       45.55       47.08      3.22 o
  -5  13   1       19.63       16.25      2.75 o
  -4  13   1       33.03       34.27      3.33 o
  -3  13   1        3.78        5.40      2.28 o
  -2  13   1        6.70        6.67      2.39 o
  -1  13   1        6.23        8.51      4.21 o
   0  13   1       15.27       20.77      5.17 o
   1  13   1        6.29        5.54      2.30 o
   2  13   1        7.00        8.35      2.38 o
   3  13   1        3.91        7.03      2.45 o
   4  13   1       33.25       39.19      3.54 o
   5  13   1       20.22       20.01      2.80 o
   6  13   1       47.34       53.70      3.46 o
  -6  14   1        8.92        9.60      3.11 o
  -5  14   1        6.53        5.62      3.07 o
  -4  14   1        1.56        1.54      2.08 o
  -3  14   1       17.76       17.29      3.12 o
  -2  14   1       29.96       39.26      3.82 o
  -1  14   1        3.88        3.04      2.29 o
   0  14   1       26.75       28.83      3.61 o
   1  14   1        4.23        4.84      2.43 o
   2  14   1       30.37       36.70      3.82 o
   3  14   1       18.17       20.69      3.22 o
   4  14   1        1.36        0.58      2.14 o
   5  14   1        6.36        3.55      2.41 o
   6  14   1        9.05        7.19      2.23 o
  -4  15   1        1.54        2.50      2.38 o
  -3  15   1        7.19       11.26      3.36 o
  -2  15   1        6.83        5.22      2.75 o
  -1  15   1        1.99        5.59      2.65 o
   0  15   1        1.67       -2.06      2.25 o
   1  15   1        1.96        1.00      2.48 o
   2  15   1        6.76        7.76      2.79 o
   3  15   1        7.24        4.68      2.81 o
   4  15   1        1.56        1.89      3.28 o
   0   0   2     2300.71     2393.33     26.24 o
   1   0   2     4429.10     4575.09     40.32 o
   2   0   2     2351.25     2443.59     18.95 o
   3   0   2      240.97      252.76      2.74 o
   4   0   2      921.89     1043.17     10.64 o
   5   0   2       51.24       57.34      1.71 o
   6   0   2      116.92      133.05      5.21 o
   7   0   2      473.91      483.92     11.64 o
   8   0   2     1133.11     1144.42     19.84 o
   9   0   2       40.31       39.19      2.43 o
  10   0   2        8.90       10.07      1.82 o
  11   0   2       15.12       16.55      2.05 o
  12   0   2       80.63       79.63      3.56 o
  13   0   2        8.54        9.00      3.27 o
  14   0   2       29.03       36.05      4.65 o
 -14   1   2        1.75       -0.73      3.14 o
 -13   1   2       12.62        7.85      3.28 o
 -12   1   2       14.22       11.53      1.96 o
 -11   1   2        3.27        2.88      1.67 o
 -10   1   2      355.14      343.30      8.00 o
  -9   1   2        0.07       -1.46      1.46 o
  -8   1   2      308.99      307.11      5.31 o
  -7   1   2      167.17      166.88      4.41 o
  -6   1   2     1185.68     1152.68     15.58 o
  -5   1   2        8.11        9.50      1.18 o
  -4   1   2     2068.86     2091.85     26.77 o
  -3   1   2      820.60      842.96      8.85 o
  -2   1   2     1923.05     1892.80     16.94 o
  -1   1   2      141.26      123.31      1.92 o
   0   1   2       90.77       84.74      1.06 o
   1   1   2      136.61      120.19      1.28 o
   2   1   2     1901.67     1850.83     15.65 o
   3   1   2      816.41      844.77      7.40 o
   4   1   2     2044.18     2070.06     23.34 o
   5   1   2        8.60       10.31      0.73 o
   6   1   2     1183.89     1143.50     15.68 o
   7   1   2      166.36      164.24      8.53 o
   8   1   2      297.25      260.67      6.99 o
   9   1   2        0.03       -1.34      1.34 o
  10   1   2      367.22      343.74      7.13 o
  11   1   2        3.36        3.56      3.32 o
  12   1   2       13.61        9.11      3.19 o
  13   1   2       12.57       12.90      4.42 o
  14   1   2        1.76        1.52      5.09 o
 -14   2   2       34.80       39.97      7.26 o
 -13   2   2        0.75        3.47      2.47 o
 -12   2   2      160.54      174.24      5.48 o
 -11   2   2        8.64       10.71      1.97 o
 -10   2   2      107.45      116.67      4.19 o
  -9   2   2      340.59      317.98      8.14 o
  -8   2   2      113.03      104.71      2.94 o
  -7   2   2       69.51       71.95      2.32 o
  -6   2   2       10.32       17.40      2.72 o
  -5   2   2      298.85      315.04      5.19 o
  -4   2   2       29.80       31.77      1.40 o
  -3   2   2      370.42      376.22      7.17 o
  -2   2   2     1996.83     2016.90     26.51 o
  -1   2   2      587.59      609.95      7.37 o
   0   2   2    31788.66    29892.24    264.54 o
   1   2   2      591.26      618.24      5.61 o
   2   2   2     2062.82     2092.33     17.36 o
   3   2   2      375.60      367.95      4.24 o
   4   2   2       34.73       36.51      0.85 o
   5   2   2      294.52      312.57      4.89 o
   6   2   2       10.03       12.69      0.94 o
   7   2   2       70.44       79.21      1.82 o
   8   2   2      110.45      100.81      4.58 o
   9   2   2      339.80      326.68      8.34 o
  10   2   2      108.75      112.86     10.48 o
  11   2   2        8.31        8.07      2.94 o
  12   2   2      159.07      170.26      7.09 o
  13   2   2        0.81       -0.31      2.81 o
  14   2   2       35.13       40.56      6.91 o
 -14   3   2        7.58        8.70      3.82 o
 -13   3   2        2.77        0.05      2.10 o
 -12   3   2        0.52        0.85      1.71 o
 -11   3   2       56.38       57.43      3.97 o
 -10   3   2      216.83      224.95      5.84 o
  -9   3   2       47.16       40.08      2.71 o
  -8   3   2      986.70      896.07     13.04 o
  -7   3   2      503.39      485.10      7.76 o
  -6   3   2      740.18      734.07     10.82 o
  -5   3   2     1226.77     1236.09     21.45 o
  -4   3   2     1054.48     1039.75     17.67 o
  -3   3   2      716.97      774.62      9.26 o
  -2   3   2     1527.24     1511.48     35.23 o
  -1   3   2      738.80      747.12     12.87 o
   0   3   2     9810.97    10334.95     99.37 o
   1   3   2      732.67      739.07      7.36 o
   2   3   2     1512.12     1493.75     13.91 o
   3   3   2      723.11      778.78      9.12 o
   4   3   2     1027.43     1014.70     10.66 o
   5   3   2     1239.14     1275.03     17.19 o
   6   3   2      749.29      743.84     10.81 o
   7   3   2      508.71      480.74      8.17 o
   8   3   2      978.04      884.84     13.36 o
   9   3   2       45.23       44.75      6.41 o
  10   3   2      222.30      213.86     11.32 o
  11   3   2       54.81       65.92      7.69 o
  12   3   2        0.45       -3.17      4.36 o
  13   3   2        2.79        1.96     11.36 o
  14   3   2        7.46        3.91      3.39 o
 -14   4   2       11.12        9.18      5.55 o
 -13   4   2       77.78       93.43      8.94 o
 -12   4   2       80.22       82.32      5.09 o
 -11   4   2      100.98      104.25      4.05 o
 -10   4   2       78.19       73.95      7.47 o
  -9   4   2      145.41      135.83      4.50 o
  -8   4   2       86.93       83.01      5.12 o
  -7   4   2       23.59       23.01      2.44 o
  -6   4   2      106.31       99.05     10.52 o
  -5   4   2      203.12      221.82      5.85 o
  -4   4   2     1988.74     2072.46     33.84 o
  -3   4   2      537.66      568.37      8.21 o
  -2   4   2     1646.87     1618.92     26.12 o
  -1   4   2     1402.24     1422.22     33.07 o
   0   4   2      201.75      170.11      3.46 o
   1   4   2     1370.63     1417.12     14.78 o
   2   4   2     1627.05     1616.65     24.23 o
   3   4   2      547.76      576.47      6.56 o
   4   4   2     1967.91     2051.37     20.73 o
   5   4   2      203.68      222.96      5.31 o
   6   4   2      106.58      101.41      2.67 o
   7   4   2       22.98       21.40      4.45 o
   8   4   2       84.88       79.81      2.39 o
   9   4   2      148.56      155.02      9.82 o
  10   4   2       78.31       74.98      7.44 o
  11   4   2      102.27      100.57      8.85 o
  12   4   2       80.21       93.83      9.40 o
  13   4   2       77.68       77.48      9.27 o
  14   4   2       11.54       10.96      7.41 o
 -14   5   2        0.73        2.17      5.25 o
 -13   5   2       26.05       22.11      6.31 o
 -12   5   2       64.89       76.94      3.61 o
 -11   5   2      145.81      150.72      4.97 o
 -10   5   2       83.83       77.90      4.61 o
  -9   5   2       30.00       28.08      2.24 o
  -8   5   2      196.87      161.73     10.29 o
  -7   5   2     1052.65     1007.95     37.89 o
  -6   5   2      127.87      130.04      4.69 o
  -5   5   2       13.08       14.96      2.81 o
  -4   5   2      338.12      365.80      7.58 o
  -3   5   2      276.97      299.13      5.09 o
  -2   5   2      225.82      241.52      4.50 o
  -1   5   2       80.00       78.71      3.04 o
   0   5   2      169.07      201.25      4.99 o
   1   5   2       82.04       89.63      3.05 o
   2   5   2      227.85      242.00      4.62 o
   3   5   2      286.94      306.34      6.81 o
   4   5   2      347.69      372.34      5.21 o
   5   5   2       14.75       18.67      0.90 o
   6   5   2      123.21      114.11      3.74 o
   7   5   2     1057.07     1009.97     17.87 o
   8   5   2      195.11      174.09      7.93 o
   9   5   2       32.72       20.44      5.73 o
  10   5   2       80.63       74.92      8.11 o
  11   5   2      144.71      155.35     11.16 o
  12   5   2       65.21       66.56      8.51 o
  13   5   2       25.91        9.76      6.47 o
  14   5   2        0.69       -1.16      5.80 o
 -13   6   2       53.29       62.75      8.14 o
 -12   6   2       23.00       24.19      6.22 o
 -11   6   2      101.99      112.28      4.55 o
 -10   6   2       25.97       27.55      2.52 o
  -9   6   2       24.61       11.41      4.27 o
  -8   6   2      103.22       93.85      4.78 o
  -7   6   2      164.76      159.77      5.91 o
  -6   6   2       22.89       18.47      2.51 o
  -5   6   2      596.15      561.45     16.84 o
  -4   6   2      319.47      342.65      6.81 o
  -3   6   2      470.53      487.77     11.40 o
  -2   6   2     1411.77     1472.04     20.17 o
  -1   6   2      319.31      331.79      7.49 o
   0   6   2      654.36      680.26     12.82 o
   1   6   2      336.75      348.03     11.15 o
   2   6   2     1404.65     1489.61     36.74 o
   3   6   2      480.50      497.29     16.87 o
   4   6   2      316.17      355.79      6.13 o
   5   6   2      598.67      576.27      7.38 o
   6   6   2       23.89       25.20      2.62 o
   7   6   2      164.74      151.98      4.76 o
   8   6   2      101.32       77.48      7.50 o
   9   6   2       23.77       20.44      5.43 o
  10   6   2       25.17       35.66      6.71 o
  11   6   2      105.08       95.05      9.15 o
  12   6   2       23.86       26.17      7.11 o
  13   6   2       53.27       67.78      9.40 o
 -13   7   2       10.82        1.10      5.55 o
 -12   7   2        0.17       -4.09      4.09 o
 -11   7   2        9.42        7.77      2.01 o
 -10   7   2        2.36        4.77      1.93 o
  -9   7   2       66.58       65.37      6.86 o
  -8   7   2        4.10        3.02      3.90 o
  -7   7   2      560.15      542.47     12.55 o
  -6   7   2      239.10      228.35      9.73 o
  -5   7   2      258.36      270.69      4.45 o
  -4   7   2       95.84       94.95      2.65 o
  -3   7   2       47.47       54.91      2.22 o
  -2   7   2       78.82       78.34      5.04 o
  -1   7   2      341.09      379.05      6.93 o
   0   7   2      128.70      133.60      4.59 o
   1   7   2      337.97      378.18     11.87 o
   2   7   2       80.98       85.07      4.64 o
   3   7   2       44.84       48.64      2.86 o
   4   7   2       93.73       94.93      4.98 o
   5   7   2      250.78      255.20      4.73 o
   6   7   2      239.18      213.46     11.01 o
   7   7   2      566.47      557.33     19.19 o
   8   7   2        4.35        4.51      4.30 o
   9   7   2       69.98       74.18      7.66 o
  10   7   2        2.04        7.32      5.52 o
  11   7   2        9.89        5.49      5.86 o
  12   7   2        0.17       -3.14      5.43 o
  13   7   2       10.84        8.39      6.44 o
 -12   8   2        2.08        1.40      4.88 o
 -11   8   2       11.38       11.23      2.91 o
 -10   8   2       12.53       13.18      5.22 o
  -9   8   2        3.42        0.61      4.21 o
  -7   8   2        0.33        1.59      2.71 o
  -6   8   2       56.51       49.78      5.09 o
  -5   8   2      248.24      233.45      4.43 o
  -4   8   2      133.87      134.39      3.46 o
  -3   8   2      257.39      272.09      6.31 o
  -2   8   2      166.74      165.63      5.29 o
  -1   8   2     1028.42     1055.59     15.68 o
   0   8   2       14.39       14.21      1.80 o
   1   8   2     1028.71     1037.45     27.00 o
   2   8   2      168.83      154.96      6.95 o
   3   8   2      265.11      273.49      9.30 o
   4   8   2      136.66      130.75      4.67 o
   5   8   2      253.18      238.43      4.83 o
   6   8   2       56.52       47.59      6.28 o
   7   8   2        0.35        9.82      4.51 o
   8   8   2        2.37        0.37      4.39 o
   9   8   2        3.85       -0.73      4.97 o
  10   8   2       12.81       12.87      5.61 o
  11   8   2       11.52       12.81      5.86 o
  12   8   2        1.93        6.10      6.53 o
 -12   9   2        1.90        4.06      4.82 o
 -11   9   2        0.56        2.35      2.29 o
  -7   9   2       50.58       44.54      5.31 o
  -6   9   2       94.50       99.90      7.20 o
  -5   9   2      597.67      611.26      9.63 o
  -4   9   2       24.97       24.83      1.86 o
  -3   9   2      275.78      273.13      5.87 o
  -2   9   2       42.87       46.21      3.07 o
  -1   9   2       48.70       44.65      3.34 o
   0   9   2      127.43      119.74      3.90 o
   1   9   2       47.21       43.97      3.06 o
   2   9   2       43.11       37.75      2.88 o
   3   9   2      270.84      287.23      9.65 o
   4   9   2       25.66       25.86      2.25 o
   5   9   2      601.28      612.31     11.42 o
   6   9   2       94.80       96.02      2.61 o
   7   9   2       53.79       52.04      6.74 o
   8   9   2        0.76        5.25      4.67 o
   9   9   2       22.97       19.98      6.04 o
  10   9   2        0.77       -2.84      5.12 o
  11   9   2        0.52       -1.01      5.40 o
  12   9   2        1.82        5.49      6.47 o
  -7  10   2        8.47       12.08      4.09 o
  -6  10   2       21.83       21.93      2.03 o
  -5  10   2       13.44       14.33      1.85 o
  -4  10   2      160.18      162.86      4.41 o
  -3  10   2      238.08      244.86      7.26 o
  -2  10   2       81.53       77.42      4.12 o
  -1  10   2      162.19      167.01      6.00 o
   0  10   2       16.20        7.70      2.46 o
   1  10   2      164.63      164.66      6.00 o
   2  10   2       82.08       72.69     11.29 o
   3  10   2      243.31      240.61      8.27 o
   4  10   2      160.26      155.77      5.75 o
   5  10   2       12.67       11.69      1.65 o
   6  10   2       21.84       21.82      1.52 o
   7  10   2        8.40       18.42      3.37 o
   8  10   2        0.70        1.53      4.58 o
   9  10   2       56.44       58.54      8.05 o
  10  10   2        4.57        4.03      5.31 o
  11  10   2        1.28        4.94      5.83 o
  -6  11   2       15.65       12.12      1.20 o
  -5  11   2      154.35      156.35      5.44 o
  -4  11   2       14.20       17.13      4.88 o
  -3  11   2      127.09      139.18      5.58 o
  -2  11   2      198.12      190.60      8.77 o
  -1  11   2      145.34      144.31      5.85 o
   0  11   2       82.76       84.11      4.80 o
   1  11   2      143.86      139.02      5.82 o
   2  11   2      197.87      195.11     14.66 o
   3  11   2      127.28      132.96      5.54 o
   4  11   2       13.87       13.95      2.58 o
   5  11   2      159.27      159.27     18.23 o
   6  11   2       15.55       12.48      1.51 o
   7  11   2       19.67        5.95      4.00 o
  10  11   2        0.18        3.36      5.34 o
  -6  12   2       27.68       27.82      2.34 o
  -5  12   2        8.09        9.65      2.17 o
  -4  12   2       26.65       31.23      3.43 o
  -3  12   2       11.56        8.10      2.37 o
  -2  12   2       12.92       14.63      2.64 o
  -1  12   2      144.85      157.39      6.34 o
   0  12   2       16.86       10.11      2.65 o
   1  12   2      146.25      159.92      8.42 o
   2  12   2       12.43       19.54      2.87 o
   3  12   2       12.57       13.89      4.45 o
   4  12   2       26.21       28.69      3.11 o
   5  12   2        8.35        5.10      2.06 o
   6  12   2       27.66       25.05      2.54 o
  -6  13   2        4.19        2.37      1.72 o
  -5  13   2       59.92       63.78      4.05 o
  -4  13   2        1.14        1.10      2.03 o
  -3  13   2        7.20        7.35      2.41 o
  -2  13   2       14.75       18.65      3.02 o
  -1  13   2        0.92        2.10      2.08 o
   0  13   2       42.09       31.10      3.54 o
   1  13   2        0.84        2.32      2.13 o
   2  13   2       14.79       18.74      2.95 o
   3  13   2        6.97        7.00      2.54 o
   4  13   2        1.03        0.78      2.08 o
   5  13   2       60.47       71.16      5.26 o
   6  13   2        4.42        5.32      2.00 o
  -6  14   2        8.07        9.30      2.82 o
  -5  14   2       17.57       19.79      2.91 o
  -4  14   2        6.43        4.77      2.38 o
  -3  14   2       26.59       30.07      6.42 o
  -2  14   2        2.92        0.14      2.14 o
  -1  14   2        6.50        8.77      2.59 o
   0  14   2       19.94       17.23      4.53 o
   1  14   2        6.88       11.02      2.79 o
   2  14   2        3.14        7.17      3.71 o
   3  14   2       26.61       34.41      3.71 o
   4  14   2        6.67        9.32      2.69 o
   5  14   2       17.55       21.46      3.15 o
   6  14   2        7.93        4.38      2.93 o
  -3  15   2        3.33       -0.93      2.32 o
  -2  15   2        2.77       -1.89      2.36 o
  -1  15   2        3.66       -0.95      2.24 o
   0  15   2        2.95        5.96      2.70 o
   1  15   2        3.59        2.63      3.81 o
   2  15   2        2.64        0.06      2.60 o
   3  15   2        3.57        4.36      6.92 o
   4  15   2        3.22        4.55      3.45 o
   1   0   3     3992.16     4078.80     36.10 o
   2   0   3     7677.39     7912.93     75.81 o
   3   0   3      664.11      637.34      5.77 o
   4   0   3       76.24       75.56      1.33 o
   5   0   3       14.13       13.36      1.10 o
   6   0   3      154.14      160.95      3.32 o
   7   0   3       20.62       21.01      2.18 o
   8   0   3      133.62      132.96      4.33 o
   9   0   3      174.97      171.60      5.22 o
  10   0   3       97.58       98.09      3.73 o
  11   0   3        3.60        6.08      1.80 o
  12   0   3       34.35       37.86      2.88 o
  13   0   3       84.32       78.62      4.34 o
  14   0   3        0.28       -0.14      5.02 o
 -14   1   3        0.70       -2.69      9.44 o
 -13   1   3        7.05        6.77      2.14 o
 -12   1   3        5.08        5.56      2.41 o
 -11   1   3        9.46        9.21      2.07 o
 -10   1   3       33.15       31.81      6.50 o
  -9   1   3      244.25      235.13      6.10 o
  -8   1   3      139.54      137.08      3.40 o
  -7   1   3      463.13      450.36      7.33 o
  -6   1   3       44.51       45.61      1.88 o
  -5   1   3     2172.99     2152.33     27.62 o
  -4   1   3      577.64      582.76      5.75 o
  -3   1   3      763.99      732.75      7.75 o
  -2   1   3     3246.70     3220.09     31.26 o
  -1   1   3    13640.13    13486.78    130.41 o
   0   1   3      598.26      608.12      5.59 o
   1   1   3    13624.67    13760.19    105.43 o
   2   1   3     3232.65     3197.13     29.18 o
   3   1   3      746.90      720.49      7.13 o
   4   1   3      574.26      577.14      5.44 o
   5   1   3     2162.62     2110.46     21.31 o
   6   1   3       45.21       50.58      1.57 o
   7   1   3      472.94      467.67      6.60 o
   8   1   3      140.80      137.68      3.96 o
   9   1   3      239.08      223.39      6.19 o
  10   1   3       32.96       33.01      3.21 o
  11   1   3        8.50       12.30      2.02 o
  12   1   3        4.74        4.21      2.03 o
  13   1   3        7.05        5.76      4.27 o
  14   1   3        0.69       -2.32      3.49 o
 -14   2   3       10.88       11.93      2.42 o
 -13   2   3       80.56       88.00      4.07 o
 -12   2   3        0.91       -1.81      1.81 o
 -11   2   3       89.10       93.77      5.87 o
 -10   2   3      365.89      373.18      8.49 o
  -9   2   3       12.77       13.02      4.36 o
  -8   2   3      120.72      105.12      3.11 o
  -7   2   3      251.45      267.78      5.02 o
  -6   2   3      345.26      355.53      7.75 o
  -5   2   3      156.55      159.44      4.31 o
  -4   2   3      174.07      178.19      3.10 o
  -3   2   3      675.14      698.84      7.47 o
  -2   2   3     1211.90     1246.52     12.80 o
  -1   2   3     2061.85     2111.29     23.96 o
   0   2   3     7355.60     7552.26     61.63 o
   1   2   3     2126.53     2183.14     18.22 o
   2   2   3     1226.73     1254.14     10.90 o
   3   2   3      648.41      666.35      6.80 o
   4   2   3      178.68      181.46      2.24 o
   5   2   3      159.04      159.98      2.20 o
   6   2   3      345.38      352.28      6.02 o
   7   2   3      250.60      260.57      4.20 o
   8   2   3      122.11      109.78      3.03 o
   9   2   3       12.16       18.39      2.60 o
  10   2   3      362.74      367.16      7.67 o
  11   2   3       87.23       92.23      3.86 o
  12   2   3        1.06        7.31      3.02 o
  13   2   3       79.99       96.51      5.76 o
  14   2   3       10.69       19.44      3.92 o
 -14   3   3       29.17       38.27      4.81 o
 -13   3   3       36.28       39.13      3.26 o
 -12   3   3       51.88       54.14      3.46 o
 -11   3   3       22.86       20.93      2.42 o
 -10   3   3       24.29       24.03      6.50 o
  -9   3   3      328.89      307.18      7.34 o
  -8   3   3      117.08      111.35      3.37 o
  -7   3   3      473.29      408.28      7.44 o
  -6   3   3      621.12      636.50      9.77 o
  -5   3   3      864.62      832.49     12.03 o
  -4   3   3      637.89      638.68      7.94 o
  -3   3   3     1368.75     1532.70     20.46 o
  -2   3   3     1025.72     1134.30     20.40 o
  -1   3   3     2286.53     2281.48     29.67 o
   0   3   3      771.90      723.96      7.99 o
   1   3   3     2282.00     2315.20     21.10 o
   2   3   3     1031.08     1143.43     10.94 o
   3   3   3     1368.33     1552.75     15.93 o
   4   3   3      628.67      628.77      7.10 o
   5   3   3      869.07      831.85      8.27 o
   6   3   3      622.92      646.78      8.47 o
   7   3   3      470.75      412.32      6.00 o
   8   3   3      117.13      111.12      3.10 o
   9   3   3      320.40      305.30      7.32 o
  10   3   3       25.66       26.54      6.88 o
  11   3   3       21.76       12.72      5.40 o
  12   3   3       51.13       56.49      4.81 o
  13   3   3       36.60       44.49      4.57 o
  14   3   3       29.07       30.14      7.53 o
 -14   4   3        6.02       -2.44      4.94 o
 -13   4   3       92.77      107.81      4.71 o
 -12   4   3       87.24      106.23      6.51 o
 -11   4   3      200.01      190.89      5.81 o
 -10   4   3       93.30       88.70      4.00 o
  -9   4   3        2.49       -0.21      1.62 o
  -8   4   3      162.74      147.28      4.96 o
  -7   4   3       74.26       70.85      2.76 o
  -6   4   3       83.07       92.21      2.92 o
  -5   4   3      691.94      694.03     13.39 o
  -4   4   3      110.54      114.88      2.32 o
  -3   4   3      409.04      390.80      7.67 o
  -2   4   3     1546.74     1649.98     21.96 o
  -1   4   3     1091.91     1129.19     23.43 o
   0   4   3      189.84      185.10      3.29 o
   1   4   3     1074.50     1117.05     12.02 o
   2   4   3     1568.97     1639.99     17.05 o
   3   4   3      404.75      395.08      4.58 o
   4   4   3      110.43      119.32      2.32 o
   5   4   3      681.99      670.31      7.64 o
   6   4   3       85.64      100.95      2.91 o
   7   4   3       74.12       75.25      2.72 o
   8   4   3      165.53      151.21      3.29 o
   9   4   3        2.02       -3.61      3.61 o
  10   4   3       94.93       87.64      8.42 o
  11   4   3      200.01      214.68     12.20 o
  12   4   3       85.83      105.11      9.85 o
  13   4   3       91.87      106.68      6.50 o
  14   4   3        5.61       18.24      6.99 o
 -14   5   3        6.96        0.15      5.61 o
 -13   5   3        2.65        1.71      5.52 o
 -12   5   3       22.68       27.67      2.75 o
 -11   5   3      163.04      161.11      5.44 o
 -10   5   3       50.07       57.35      3.52 o
  -9   5   3        5.44        6.88      2.26 o
  -8   5   3      269.55      271.81      5.83 o
  -7   5   3      636.31      607.89     10.72 o
  -6   5   3      395.52      387.56      9.07 o
  -5   5   3      886.48      861.39     22.51 o
  -4   5   3      358.73      386.83      6.11 o
  -3   5   3       51.57       50.79      2.39 o
  -2   5   3      762.57      875.52     18.47 o
  -1   5   3     1056.27     1121.07     15.76 o
   0   5   3      457.43      518.58     14.54 o
   1   5   3     1065.52     1111.28     13.66 o
   2   5   3      751.93      839.11     10.79 o
   3   5   3       53.94       49.91      1.65 o
   4   5   3      371.94      395.10      5.82 o
   5   5   3      874.86      843.42      9.47 o
   6   5   3      402.74      383.74      6.97 o
   7   5   3      636.42      610.68     12.00 o
   8   5   3      268.24      273.24      7.81 o
   9   5   3        6.28        6.80      4.61 o
  10   5   3       48.98       52.92      7.23 o
  11   5   3      163.10      164.08     11.84 o
  12   5   3       21.97       32.15      7.44 o
  13   5   3        2.55        4.39      6.22 o
  14   5   3        7.01       10.62      7.11 o
 -13   6   3       52.53       50.85      7.41 o
 -12   6   3       75.86       81.29      8.78 o
 -11   6   3        3.39        5.69      2.38 o
 -10   6   3       62.51       69.40      3.77 o
  -9   6   3       16.01       14.68      4.06 o
  -8   6   3       87.56       93.79      4.23 o
  -7   6   3       45.04       44.60      3.50 o
  -6   6   3       35.48       30.08      3.63 o
  -5   6   3       11.63       11.51      1.22 o
  -4   6   3       67.87       71.25      2.19 o
  -3   6   3      650.59      658.74      9.95 o
  -2   6   3      443.20      438.52     25.15 o
  -1   6   3      337.06      348.94      7.67 o
   0   6   3      518.11      527.14     10.60 o
   1   6   3      341.20      329.84      6.20 o
   2   6   3      451.59      457.44      7.73 o
   3   6   3      645.22      645.16     10.37 o
   4   6   3       72.73       76.10      5.65 o
   5   6   3       11.85       12.21      1.06 o
   6   6   3       36.42       34.92      5.77 o
   7   6   3       45.99       46.27      6.62 o
   8   6   3       89.52       95.57      8.14 o
   9   6   3       15.01       16.11      5.55 o
  10   6   3       63.28       70.43      8.05 o
  11   6   3        3.17        6.44      5.61 o
  12   6   3       75.92       82.05      9.67 o
  13   6   3       52.31       49.17      8.51 o
 -13   7   3        9.36       14.70      6.04 o
 -12   7   3        7.11        8.79      2.36 o
 -11   7   3        8.60        6.49      2.15 o
 -10   7   3       19.44       18.19      2.57 o
  -9   7   3        0.49        0.44      2.47 o
  -8   7   3      231.42      212.58     10.52 o
  -7   7   3       61.87       54.45      5.22 o
  -6   7   3      198.35      175.21      8.72 o
  -5   7   3       74.46       65.24      2.02 o
  -4   7   3      146.45      143.23      3.40 o
  -3   7   3      242.22      237.12      6.98 o
  -2   7   3      116.84      107.69      4.74 o
  -1   7   3      114.46      117.45      4.27 o
   0   7   3      659.54      739.69     24.07 o
   1   7   3      111.53      118.38      5.92 o
   2   7   3      120.19      111.15      5.49 o
   3   7   3      243.75      235.06      5.13 o
   4   7   3      143.24      135.73      3.74 o
   5   7   3       77.29       69.17      2.59 o
   6   7   3      203.86      188.27      3.53 o
   7   7   3       61.06       66.77      7.26 o
   8   7   3      237.01      232.53     12.32 o
   9   7   3        0.68       -1.71      4.79 o
  10   7   3       18.92       22.05      6.38 o
  11   7   3        8.74        4.06      5.37 o
  12   7   3        6.71       19.83      6.89 o
  13   7   3        9.16        8.08      6.44 o
 -12   8   3       26.68       24.57      3.10 o
 -11   8   3        5.59        5.85      2.28 o
 -10   8   3       21.46       19.03      3.23 o
  -7   8   3      209.67      189.09      9.40 o
  -6   8   3       17.23       13.09      3.48 o
  -5   8   3       56.53       53.20      2.03 o
  -4   8   3       67.83       70.42      2.60 o
  -3   8   3       62.49       62.90      3.38 o
  -2   8   3       50.47       54.33      5.12 o
  -1   8   3       39.51       36.29      4.42 o
   0   8   3     1805.08     1903.37     46.67 o
   1   8   3       38.21       33.10      3.78 o
   2   8   3       49.92       56.92      4.39 o
   3   8   3       62.23       58.81      4.36 o
   4   8   3       72.39       72.96      5.32 o
   5   8   3       58.29       57.56      2.50 o
   6   8   3       17.17       17.39      1.78 o
   7   8   3      208.26      202.33     11.50 o
   8   8   3       25.97       20.96      5.55 o
   9   8   3       12.94        6.74      5.40 o
  10   8   3       21.89       10.58      5.95 o
  11   8   3        5.64       -4.79      4.79 o
  12   8   3       27.90       20.07      7.23 o
 -12   9   3        1.99        0.18      2.62 o
 -11   9   3        1.31       -2.01      2.41 o
 -10   9   3       10.39        4.85      2.59 o
  -7   9   3       24.77       31.39      4.82 o
  -6   9   3       34.97       35.05      4.88 o
  -5   9   3       39.75       40.78      2.12 o
  -4   9   3      543.90      560.09      9.41 o
  -3   9   3       49.20       47.93      2.51 o
  -2   9   3       91.46       76.06      4.59 o
  -1   9   3      216.70      212.25      6.41 o
   0   9   3      141.33      123.22      4.09 o
   1   9   3      218.39      210.87      9.12 o
   2   9   3       91.40       87.73      5.64 o
   3   9   3       48.47       50.39      4.18 o
   4   9   3      550.07      560.62     15.98 o
   5   9   3       40.24       42.82      2.35 o
   6   9   3       34.88       30.74      1.73 o
   7   9   3       24.98       25.01      5.89 o
   8   9   3      108.33      115.76      9.79 o
   9   9   3       32.38       33.52      6.62 o
  10   9   3        9.87       11.77      6.10 o
  11   9   3        1.41       -0.92      5.70 o
  12   9   3        2.04       -5.67      6.01 o
 -11  10   3        2.41        4.21      2.93 o
  -7  10   3        7.11        4.45      3.32 o
  -6  10   3        1.03        0.15      1.03 o
  -5  10   3       92.00       95.07      4.19 o
  -4  10   3       29.84       33.34      2.81 o
  -3  10   3      117.20      110.82      4.90 o
  -2  10   3      263.76      295.79      8.29 o
  -1  10   3      182.53      169.73      6.22 o
   0  10   3      562.89      563.94     20.89 o
   1  10   3      183.09      161.68      9.58 o
   2  10   3      267.37      300.17      8.34 o
   3  10   3      116.41      111.58      6.56 o
   4  10   3       31.98       32.46      3.75 o
   5  10   3       91.08       79.98      5.25 o
   6  10   3        1.15       -0.35      1.21 o
   7  10   3        7.45       10.25      5.19 o
   8  10   3       45.47       49.42      7.17 o
   9  10   3        7.35        5.25      5.28 o
  10  10   3        3.19        3.39      5.83 o
  11  10   3        2.48        2.17      5.95 o
  -6  11   3      136.05      136.71      3.24 o
  -5  11   3       28.05       30.71      2.76 o
  -4  11   3      148.12      152.94      5.66 o
  -3  11   3       87.84       79.64      4.58 o
  -2  11   3       35.96       36.42      3.29 o
  -1  11   3       69.47       59.27      5.09 o
   0  11   3        3.55        0.50      2.56 o
   1  11   3       69.94       61.60      4.56 o
   2  11   3       36.36       38.33      3.84 o
   3  11   3       86.87       84.78      4.53 o
   4  11   3      146.29      140.22      9.70 o
   5  11   3       28.44       29.44      3.17 o
   6  11   3      137.31      149.16      5.14 o
   7  11   3       20.67       13.36      4.36 o
   9  11   3        0.94        7.26      5.86 o
  10  11   3       13.99       24.68      7.08 o
  -6  12   3       18.68       17.17      2.00 o
  -5  12   3       35.28       30.16      2.93 o
  -4  12   3        3.55        6.06      2.25 o
  -3  12   3       37.72       36.43      3.31 o
  -2  12   3       67.31       74.92      4.48 o
  -1  12   3       81.34       86.85      4.93 o
   0  12   3      202.16      219.32      7.58 o
   1  12   3       82.64       85.17      4.94 o
   2  12   3       68.54       68.93      4.35 o
   3  12   3       37.20       33.77      3.40 o
   4  12   3        3.96        1.90      2.01 o
   5  12   3       34.61       35.09      3.23 o
   6  12   3       18.65       21.33      4.67 o
  -6  13   3       31.30       31.74      5.20 o
  -5  13   3       31.23       33.33      3.16 o
  -4  13   3       11.18       11.57      2.63 o
  -3  13   3        2.83        2.00      4.82 o
  -2  13   3       34.17       37.48      4.62 o
  -1  13   3       12.34       13.43      2.80 o
   0  13   3       13.68        9.36      2.69 o
   1  13   3       12.54       16.26      5.09 o
   2  13   3       33.78       37.49      6.68 o
   3  13   3        2.69        2.29      2.12 o
   4  13   3       11.72        9.02      2.58 o
   5  13   3       31.04       33.08      3.33 o
   6  13   3       31.65       34.45      3.10 o
  -6  14   3        0.01        1.70      1.74 o
  -5  14   3        1.54        0.59      2.09 o
  -4  14   3       20.12       26.84      3.43 o
  -3  14   3        3.53        5.65      2.90 o
  -2  14   3        0.07       -2.11      2.11 o
  -1  14   3        6.47       12.19      2.84 o
   0  14   3        1.57        4.86      2.70 o
   1  14   3        6.63        7.76      2.73 o
   2  14   3        0.02       -1.64      2.03 o
   3  14   3        3.32        0.12      2.24 o
   4  14   3       20.01       19.16      3.23 o
   5  14   3        1.45        1.97      2.21 o
   6  14   3        0.02       -0.38      1.99 o
  -3  15   3        0.16        0.26      2.32 o
  -2  15   3       11.02        8.11      3.00 o
  -1  15   3        6.20        2.88      3.22 o
   0  15   3        3.39        0.76      2.58 o
   1  15   3        6.10        4.47      2.70 o
   2  15   3       10.70       10.61      2.91 o
   3  15   3        0.15       -0.23      2.50 o
   0   0   4     8205.16     8136.19    100.95 o
   1   0   4      315.40      347.67      3.95 o
   2   0   4        4.36        1.03      0.52 o
   3   0   4      279.00      267.65      3.54 o
   4   0   4      203.18      204.26      2.70 o
   5   0   4     1333.94     1275.18     12.06 o
   6   0   4      583.46      598.72      8.57 o
   7   0   4       78.15       87.52      2.61 o
   8   0   4       40.66       33.53      2.88 o
   9   0   4       34.64       35.04      2.78 o
  10   0   4        3.91        7.44      1.82 o
  11   0   4       16.54       17.81      2.56 o
  12   0   4      132.60      134.75      7.77 o
  13   0   4        0.34       -1.02      1.95 o
  14   0   4       21.74       24.20      8.94 o
 -14   1   4        6.24       12.32      3.16 o
 -13   1   4       15.30       16.17      3.25 o
 -12   1   4       27.85       29.53      3.21 o
 -11   1   4       56.95       58.54      3.58 o
 -10   1   4      257.37      249.99      9.73 o
  -9   1   4      105.08       97.28      4.07 o
  -8   1   4      319.57      313.18      8.41 o
  -7   1   4      162.41      174.54      3.89 o
  -6   1   4      522.33      532.51      9.56 o
  -5   1   4     1273.80     1308.89     12.23 o
  -4   1   4       90.82       88.06      1.70 o
  -3   1   4      442.97      464.39      6.58 o
  -2   1   4      385.34      377.51      5.87 o
  -1   1   4     5289.56     5428.08     48.36 o
   0   1   4     6516.02     6646.93     54.37 o
   1   1   4     5307.15     5444.41     44.66 o
   2   1   4      375.98      374.51      4.26 o
   3   1   4      446.53      467.33      5.48 o
   4   1   4       81.92       77.96      1.37 o
   5   1   4     1266.60     1295.18     10.73 o
   6   1   4      534.10      550.59      5.90 o
   7   1   4      160.49      176.42      3.53 o
   8   1   4      322.71      315.13      5.76 o
   9   1   4      106.57       99.73      3.71 o
  10   1   4      252.22      261.93      6.13 o
  11   1   4       55.54       55.33      3.18 o
  12   1   4       27.78       28.47      2.79 o
  13   1   4       15.58       15.35      8.24 o
  14   1   4        6.27       11.04      6.16 o
 -14   2   4       47.46       53.28      4.17 o
 -13   2   4       19.85       29.25      2.85 o
 -12   2   4      149.21      139.08      5.39 o
 -11   2   4       13.95       14.90      3.20 o
 -10   2   4      101.03       98.66      4.17 o
  -9   2   4       23.17       26.64      3.48 o
  -8   2   4      193.62      183.28      5.24 o
  -7   2   4      153.37      166.06      3.86 o
  -6   2   4      669.22      664.72      9.86 o
  -5   2   4      521.83      519.76      7.07 o
  -4   2   4      127.39      114.94      3.17 o
  -3   2   4      453.32      448.20      5.32 o
  -2   2   4     1092.38     1083.78     12.98 o
  -1   2   4     5525.27     5750.25     51.16 o
   0   2   4      681.82      607.51      5.85 o
   1   2   4     5545.43     5785.69     47.40 o
   2   2   4     1107.80     1106.63     10.67 o
   3   2   4      447.63      444.12      4.59 o
   4   2   4      127.07      115.23      2.11 o
   5   2   4      521.46      523.99      5.27 o
   6   2   4      664.35      639.38      6.95 o
   7   2   4      149.72      155.89      3.91 o
   8   2   4      196.47      187.55      4.55 o
   9   2   4       23.59       16.72      2.19 o
  10   2   4      102.21      103.21      3.96 o
  11   2   4       14.77       18.57      2.35 o
  12   2   4      146.36      149.28      5.10 o
  13   2   4       19.80       28.18      4.74 o
  14   2   4       46.86       57.01      8.72 o
 -14   3   4        3.22       10.92      3.32 o
 -13   3   4       16.43       16.27      7.96 o
 -12   3   4        3.35        1.52      3.26 o
 -11   3   4        8.81       10.96      2.20 o
 -10   3   4      113.93      106.76      4.91 o
  -9   3   4      116.99      112.75      4.42 o
  -8   3   4     1076.26     1024.74     15.17 o
  -7   3   4      223.79      218.46      4.76 o
  -6   3   4      384.07      345.67      6.20 o
  -5   3   4      287.40      277.74      5.22 o
  -4   3   4      534.84      593.34      7.91 o
  -3   3   4     2364.17     2381.27     23.81 o
  -2   3   4      350.06      368.75      5.32 o
  -1   3   4      121.21      126.31      2.38 o
   0   3   4      116.13      127.60      2.18 o
   1   3   4      125.31      130.63      2.05 o
   2   3   4      339.61      361.81      4.37 o
   3   3   4     2359.39     2373.66     20.27 o
   4   3   4      554.93      623.93      6.09 o
   5   3   4      286.90      273.80      3.54 o
   6   3   4      388.56      343.12      4.59 o
   7   3   4      228.72      222.75      4.10 o
   8   3   4     1062.10     1051.30     15.46 o
   9   3   4      116.47      118.12      5.45 o
  10   3   4      113.77      103.98      5.17 o
  11   3   4        8.59       12.23      2.28 o
  12   3   4        3.68        6.43      2.19 o
  13   3   4       16.49        2.81      5.86 o
  14   3   4        3.36       20.96      7.29 o
 -13   4   4       25.86       28.25      3.17 o
 -12   4   4      156.21      177.06      5.96 o
 -11   4   4       38.49       44.92      4.19 o
 -10   4   4       93.36       97.18      4.42 o
  -9   4   4       81.87       86.81      5.14 o
  -8   4   4      237.26      223.07      6.38 o
  -7   4   4       54.23       51.85      2.59 o
  -6   4   4       47.86       45.67      2.33 o
  -5   4   4      280.42      284.99      6.80 o
  -4   4   4       56.48       69.16      3.31 o
  -3   4   4      876.19      875.46     16.42 o
  -2   4   4      126.37      123.88      3.16 o
  -1   4   4     1794.96     1975.76     22.84 o
   0   4   4     1013.85     1042.72     12.32 o
   1   4   4     1827.92     2020.25     20.60 o
   2   4   4      125.02      120.90      2.49 o
   3   4   4      882.88      888.17     11.11 o
   4   4   4       52.28       65.00      1.66 o
   5   4   4      287.16      292.66      3.80 o
   6   4   4       49.88       48.49      1.56 o
   7   4   4       52.72       55.25      2.47 o
   8   4   4      233.36      221.69      5.55 o
   9   4   4       81.79       77.50      4.79 o
  10   4   4       94.01       97.05     13.19 o
  11   4   4       39.34       46.43      4.25 o
  12   4   4      156.05      157.76     12.14 o
  13   4   4       25.93       31.97      7.66 o
  14   4   4       67.12       89.53     10.62 o
 -13   5   4        1.08        2.22      2.30 o
 -12   5   4        3.02        2.82      2.17 o
 -11   5   4       36.58       37.20      3.13 o
 -10   5   4       92.84      104.24      4.63 o
  -9   5   4       32.19       26.64      2.65 o
  -8   5   4      488.03      460.59     10.06 o
  -7   5   4      591.76      553.93      9.45 o
  -6   5   4      278.60      279.95      6.97 o
  -5   5   4      277.14      271.07      4.45 o
  -4   5   4       39.61       28.70      1.81 o
  -3   5   4      117.67      152.07      4.88 o
  -2   5   4      146.15      177.24      9.64 o
  -1   5   4      969.56     1079.21     13.29 o
   1   5   4      960.77     1075.67     11.96 o
   2   5   4      141.45      171.05      5.09 o
   3   5   4      119.98      147.11      3.06 o
   4   5   4       39.14       27.12      1.35 o
   5   5   4      280.59      280.67      4.11 o
   6   5   4      281.00      279.74      4.63 o
   7   5   4      600.77      551.60      9.99 o
   8   5   4      479.48      442.65      8.79 o
   9   5   4       30.23       26.74      3.55 o
  10   5   4       94.65      116.46      9.94 o
  11   5   4       36.08       37.12      7.38 o
  12   5   4        3.19       18.67      6.95 o
  13   5   4        1.20        7.78      6.83 o
 -13   6   4       18.50       30.89      3.19 o
 -12   6   4       63.42       73.26      4.88 o
 -11   6   4       65.42       69.78      4.97 o
 -10   6   4       28.29       33.73      2.95 o
  -9   6   4       65.32       54.63      4.71 o
  -8   6   4       66.38       63.26      4.91 o
  -7   6   4      103.22       88.29      8.80 o
  -6   6   4       91.50       79.28      5.61 o
  -5   6   4       41.83       48.76      1.93 o
  -4   6   4       32.21       34.09      1.71 o
  -3   6   4      669.53      689.93     24.91 o
  -2   6   4      380.68      399.69     12.69 o
  -1   6   4      269.69      249.39      5.26 o
   0   6   4       33.61       25.35      1.85 o
   1   6   4      255.34      241.39      6.24 o
   2   6   4      368.88      384.28      6.22 o
   3   6   4      687.55      700.92      9.56 o
   4   6   4       32.86       29.85      1.63 o
   5   6   4       43.33       50.80      2.03 o
   6   6   4       89.37       75.08      2.65 o
   7   6   4      102.86       99.20      8.39 o
   8   6   4       66.48       56.51      7.40 o
   9   6   4       67.74       61.49      7.20 o
  10   6   4       28.30       35.51      7.08 o
  11   6   4       64.10       56.22      8.39 o
  12   6   4       63.55       72.35      9.24 o
  13   6   4       18.08       29.92      8.24 o
 -13   7   4        9.27       18.00      5.67 o
 -12   7   4       28.17       39.02      3.39 o
 -11   7   4       26.11       23.66      3.00 o
 -10   7   4       18.67       21.72      3.17 o
  -9   7   4       38.87       45.11      4.03 o
  -8   7   4       37.49       31.66      3.75 o
  -7   7   4      212.84      218.50      9.73 o
  -6   7   4       39.98       37.00      4.42 o
  -5   7   4      157.83      154.65      3.37 o
  -4   7   4      308.83      305.02      7.98 o
  -3   7   4        2.81        4.11      1.75 o
  -2   7   4      105.84      102.52      6.04 o
  -1   7   4      153.02      174.64      5.43 o
   0   7   4       40.65       42.38      2.29 o
   1   7   4      151.86      173.37      8.46 o
   2   7   4      107.25      103.93      4.88 o
   3   7   4        3.76        3.72      1.30 o
   4   7   4      311.05      305.28      6.17 o
   5   7   4      162.73      161.40      4.10 o
   6   7   4       37.71       32.24      2.41 o
   7   7   4      209.39      204.43     11.23 o
   8   7   4       38.54       27.21      6.19 o
   9   7   4       41.96       39.81      6.74 o
  10   7   4       18.59       16.84      6.01 o
  11   7   4       24.97       31.27      7.41 o
  12   7   4       28.05       34.74      7.81 o
  13   7   4        9.25        3.54      6.77 o
 -12   8   4        4.88        5.49      3.05 o
 -11   8   4       28.09       33.43      3.93 o
 -10   8   4        1.95        1.19      2.56 o
  -9   8   4       24.75       30.35      3.78 o
  -7   8   4       76.02       82.05      6.44 o
  -6   8   4      144.05      141.14      7.93 o
  -5   8   4       42.80       43.27      2.04 o
  -4   8   4      113.30      103.60      3.24 o
  -3   8   4      254.25      278.75      5.88 o
  -2   8   4       13.78       13.94      3.05 o
  -1   8   4      375.34      375.51      8.95 o
   0   8   4      147.49      148.56      5.24 o
   1   8   4      368.29      355.21     12.38 o
   2   8   4       12.91       16.47      2.90 o
   3   8   4      262.02      291.43      6.25 o
   4   8   4      114.40      103.95      3.58 o
   5   8   4       40.79       48.08      3.32 o
   6   8   4      143.33      134.64      8.47 o
   7   8   4       76.21       88.83      8.05 o
   8   8   4       30.44       27.12      6.28 o
   9   8   4       23.90       31.21      6.50 o
  10   8   4        1.79       -0.49      4.94 o
  11   8   4       29.60       26.45      7.44 o
  12   8   4        5.15        0.76      6.62 o
 -11   9   4        0.41        1.22      2.59 o
 -10   9   4        4.21        1.59      2.71 o
  -9   9   4       22.33       17.33      3.51 o
  -7   9   4      119.94      125.25      8.36 o
  -6   9   4       66.81       70.86      6.41 o
  -5   9   4      380.34      367.74      6.68 o
  -4   9   4       79.74       82.56      3.13 o
  -3   9   4      175.46      155.47      4.42 o
  -2   9   4       84.48       79.63      4.05 o
  -1   9   4      125.59      124.94      7.32 o
   0   9   4      198.46      186.50      8.97 o
   1   9   4      124.26      129.82      7.32 o
   2   9   4       82.27       72.05      5.46 o
   3   9   4      178.91      180.31      7.90 o
   4   9   4       78.16       77.08      5.16 o
   5   9   4      383.54      359.69      9.10 o
   6   9   4       66.74       67.94      3.32 o
   7   9   4      118.51      144.95     10.43 o
   8   9   4       50.41       51.55      7.66 o
   9   9   4       22.99       17.72      6.19 o
  10   9   4        4.10        5.73      6.07 o
  11   9   4        0.36       -0.61      6.44 o
 -11  10   4        7.11        4.15      3.08 o
 -10  10   4        2.31        1.40      2.78 o
  -6  10   4       12.35       11.46      1.77 o
  -5  10   4      144.17      135.14      3.79 o
  -4  10   4        4.33        4.69      2.26 o
  -3  10   4       51.76       63.14      3.84 o
  -2  10   4       56.35       57.58      3.73 o
  -1  10   4      576.90      547.24     12.57 o
   0  10   4       53.18       57.53      5.64 o
   1  10   4      573.20      538.26     17.48 o
   2  10   4       56.23       47.52      4.79 o
   3  10   4       49.68       69.58      5.43 o
   4  10   4        4.02        7.87      2.78 o
   5  10   4      146.87      131.26      6.50 o
   6  10   4       12.34       12.83      2.99 o
   7  10   4        5.11        0.24      4.94 o
   8  10   4       50.28       50.54      7.35 o
   9  10   4        0.55        2.96      5.16 o
  10  10   4        2.45        1.37      5.43 o
  11  10   4        7.51        8.94      6.59 o
 -10  11   4        1.65        2.32      3.36 o
  -6  11   4        7.36        6.16      1.16 o
  -5  11   4      163.15      157.53      7.38 o
  -4  11   4       37.37       33.93      3.05 o
  -3  11   4       55.79       54.24      3.77 o
  -2  11   4        2.68        1.97      4.67 o
  -1  11   4        9.76        8.27      2.29 o
   0  11   4       37.74       35.99      3.50 o
   1  11   4        9.52        7.47      2.37 o
   2  11   4        2.79        6.83      2.96 o
   3  11   4       55.04       51.92      4.97 o
   4  11   4       36.66       34.07      4.15 o
   5  11   4      161.97      172.62      7.81 o
   6  11   4        7.23        7.08      2.38 o
   7  11   4       53.26       60.34      2.75 o
   8  11   4        0.89        9.52      5.58 o
   9  11   4       31.60       48.90      8.21 o
  10  11   4        1.57       -2.59      5.06 o
  -6  12   4        6.65        8.97      1.81 o
  -5  12   4       17.54       24.86      2.79 o
  -4  12   4        4.78        1.65      1.93 o
  -3  12   4       38.63       48.44      3.82 o
  -2  12   4        5.05        4.86      2.30 o
  -1  12   4       57.48       66.62      4.36 o
   0  12   4      175.54      172.01      8.33 o
   1  12   4       58.79       61.64      4.32 o
   2  12   4        5.29        7.20      2.49 o
   3  12   4       37.92       41.89      3.66 o
   4  12   4        4.50        3.75      2.22 o
   5  12   4       17.38       22.63      2.88 o
   6  12   4        6.52        5.51      2.03 o
   7  12   4       10.90       10.25      1.62 o
  -6  13   4        3.97        4.62      1.80 o
  -5  13   4       15.77       22.02      2.83 o
  -4  13   4        2.33        3.93      3.60 o
  -3  13   4        6.59        2.95      2.31 o
  -2  13   4       24.22       14.21      4.76 o
  -1  13   4        2.24        3.47      2.20 o
   0  13   4        0.38       -1.75      1.92 o
   1  13   4        2.07        2.66      2.31 o
   2  13   4       24.25       20.05      3.14 o
   3  13   4        6.73        6.86      2.71 o
   4  13   4        2.33       -1.98      1.98 o
   5  13   4       15.75       15.68      4.82 o
   6  13   4        3.75        2.71      2.05 o
   7  13   4       12.86       13.85      1.68 o
  -5  14   4        0.22       -1.16      2.62 o
  -4  14   4       12.00       10.56      2.88 o
  -3  14   4        0.21        0.01      5.63 o
  -2  14   4       49.07       48.05      4.32 o
  -1  14   4       13.41       15.59      3.12 o
   0  14   4        0.02        4.68      2.50 o
   1  14   4       13.37       21.21     10.37 o
   2  14   4       48.85       60.78      9.30 o
   3  14   4        0.26       -1.06      2.25 o
   4  14   4       11.60       12.70      2.98 o
   5  14   4        0.18       -0.66      4.90 o
  -2  15   4        2.04        2.82      2.62 o
  -1  15   4        0.91        3.76      4.10 o
   0  15   4       27.10       22.90      3.74 o
   1  15   4        0.92       -0.93      2.38 o
   2  15   4        2.04       -0.39      2.45 o
   1   0   5     1704.42     1685.02     17.31 o
   2   0   5     2085.03     2098.32     21.23 o
   3   0   5       62.92       75.74      2.04 o
   4   0   5     1388.36     1328.40     13.91 o
   5   0   5        0.23        0.22      0.58 o
   6   0   5      182.99      175.58      2.57 o
   7   0   5       16.28       18.96      1.35 o
   8   0   5      145.48      144.70      4.73 o
   9   0   5       85.96       79.13      3.83 o
  10   0   5       21.35       20.87      2.28 o
  11   0   5        9.36       10.30      2.56 o
  12   0   5        9.79       11.22      2.84 o
  13   0   5      145.31      143.74      6.45 o
  14   0   5        0.06        2.34      4.19 o
 -14   1   5       12.87       20.21      3.43 o
 -13   1   5       17.36       20.34      3.38 o
 -12   1   5       31.24       36.62      6.07 o
 -11   1   5       20.16       21.85      2.70 o
 -10   1   5       11.41       14.65      2.38 o
  -9   1   5      379.27      367.11     10.86 o
  -8   1   5      317.08      314.02      7.39 o
  -7   1   5      320.43      302.46      7.11 o
  -6   1   5      460.84      480.65      8.66 o
  -5   1   5      607.58      593.80      7.00 o
  -4   1   5       71.03       63.57      1.64 o
  -3   1   5      444.29      500.76      6.09 o
  -2   1   5      196.38      189.82      3.01 o
  -1   1   5      811.66      839.66      8.33 o
   0   1   5     5523.91     5606.92     46.18 o
   1   1   5      802.90      819.51      8.40 o
   2   1   5      192.94      188.87      2.78 o
   3   1   5      457.11      513.82      6.16 o
   4   1   5       67.88       59.33      1.64 o
   5   1   5      619.73      614.74      5.92 o
   6   1   5      456.92      484.59      5.06 o
   7   1   5      328.81      304.83      5.78 o
   8   1   5      314.28      309.96      7.19 o
   9   1   5      372.61      347.22      7.23 o
  10   1   5       10.77       10.18      2.18 o
  11   1   5       20.04       23.80      2.51 o
  12   1   5       31.88       34.55      3.81 o
  13   1   5       17.45       22.79      3.66 o
  14   1   5       12.63       14.93      3.95 o
 -14   2   5        0.92        0.20      2.79 o
 -13   2   5      120.21      127.49      6.82 o
 -12   2   5        8.96       12.80      2.57 o
 -11   2   5       70.38       72.62      4.01 o
 -10   2   5       42.36       48.01      3.32 o
  -9   2   5      256.08      248.92     10.40 o
  -8   2   5       50.21       51.86      3.11 o
  -7   2   5      101.74      105.74      3.26 o
  -6   2   5      139.48      148.69      3.16 o
  -5   2   5      899.43      906.89      9.79 o
  -4   2   5      262.46      271.60      4.17 o
  -3   2   5      954.64      913.17     10.02 o
  -2   2   5      705.40      699.97      9.03 o
  -1   2   5      342.67      349.88      4.42 o
   0   2   5      392.13      462.62      5.21 o
   1   2   5      364.59      375.28      4.41 o
   2   2   5      705.00      703.47      7.40 o
   3   2   5      958.28      909.06      9.27 o
   4   2   5      257.10      271.22      4.00 o
   5   2   5      886.70      891.48      8.50 o
   6   2   5      135.96      143.31      2.48 o
   7   2   5      101.21       99.36      2.38 o
   8   2   5       47.57       47.31      2.69 o
   9   2   5      262.15      245.61      5.80 o
  10   2   5       43.14       46.71      3.78 o
  11   2   5       68.73       68.88      3.54 o
  12   2   5        8.82       12.51      3.16 o
  13   2   5      120.45      133.26      6.73 o
  14   2   5        0.93        1.45      6.33 o
 -14   3   5        4.61       10.04      3.63 o
 -13   3   5       20.49       26.60      4.00 o
 -12   3   5        8.74        6.18      2.46 o
 -11   3   5      114.29      112.86      4.81 o
 -10   3   5       15.69       17.06      2.41 o
  -9   3   5      156.23      161.39      5.29 o
  -8   3   5        5.81        6.96      2.07 o
  -7   3   5      598.38      566.62      9.37 o
  -6   3   5      414.32      417.79      8.96 o
  -5   3   5      200.71      203.29      3.60 o
  -4   3   5      150.24      145.55      3.00 o
  -3   3   5       89.51       75.72      1.90 o
  -2   3   5     3011.52     3121.11     34.68 o
  -1   3   5      897.00      950.71     12.62 o
   0   3   5      140.82      167.37      2.67 o
   1   3   5      899.81      963.20     10.66 o
   2   3   5     2987.85     3094.22     28.44 o
   3   3   5       92.37       76.19      1.88 o
   4   3   5      148.28      149.35      2.77 o
   5   3   5      198.33      205.69      3.10 o
   6   3   5      419.43      416.64      5.02 o
   7   3   5      609.28      577.04      7.10 o
   8   3   5        4.95        5.33      2.58 o
   9   3   5      150.24      137.20      6.13 o
  10   3   5       16.79       19.95      2.50 o
  11   3   5      113.68      114.30     10.63 o
  12   3   5        8.85        5.97      3.02 o
  13   3   5       20.10       26.61      4.16 o
  14   3   5        4.54        5.55      6.47 o
 -13   4   5       71.11       91.27      6.10 o
 -12   4   5       11.96       15.01      5.35 o
 -11   4   5      104.04      102.56      4.70 o
 -10   4   5       64.65       68.88      3.93 o
  -9   4   5       14.58       15.34      2.55 o
  -8   4   5      113.89      113.43      6.39 o
  -7   4   5       88.73       85.97      3.83 o
  -6   4   5      189.64      183.02      5.78 o
  -5   4   5      152.37      158.67      4.13 o
  -4   4   5      153.77      162.54      3.35 o
  -3   4   5     1156.10     1190.50     12.91 o
  -2   4   5      821.76      854.44     11.04 o
  -1   4   5     1533.43     1638.76     17.40 o
   0   4   5     2435.90     2583.58     23.99 o
   1   4   5     1572.70     1669.87     17.51 o
   2   4   5      835.01      861.07      9.93 o
   3   4   5     1138.08     1188.00     12.01 o
   4   4   5      157.27      168.53      2.89 o
   5   4   5      147.35      152.90      2.51 o
   6   4   5      185.80      191.52      3.04 o
   7   4   5       86.52       79.98      3.14 o
   8   4   5      116.58      112.53      5.53 o
   9   4   5       14.40       15.87      3.11 o
  10   4   5       64.06       62.73      4.61 o
  11   4   5      104.04      102.29      5.76 o
  12   4   5       12.24        8.95      3.28 o
  13   4   5       70.35       78.12      9.94 o
 -13   5   5       22.93       28.98      3.93 o
 -12   5   5        5.30        5.10      2.40 o
 -11   5   5        5.00        6.34      2.36 o
 -10   5   5        4.83        3.74      2.21 o
  -9   5   5       29.36       26.52      7.18 o
  -8   5   5      385.19      382.45     12.41 o
  -7   5   5      728.76      659.85     13.32 o
  -6   5   5      266.53      265.07      8.69 o
  -5   5   5       50.58       51.20      2.06 o
  -4   5   5      198.05      206.02      3.97 o
  -3   5   5      260.40      278.87      4.88 o
  -2   5   5      181.06      184.06      5.18 o
  -1   5   5      116.08      111.42      4.86 o
   0   5   5       33.81       30.62      1.60 o
   1   5   5      114.60      105.95      2.90 o
   2   5   5      186.10      189.68      3.84 o
   3   5   5      252.39      275.79      4.89 o
   4   5   5      195.20      195.67      3.29 o
   5   5   5       52.92       53.66      1.78 o
   6   5   5      273.80      273.52      4.35 o
   7   5   5      721.14      664.80      9.32 o
   8   5   5      388.72      390.13     10.55 o
   9   5   5       29.75       27.12      3.66 o
  10   5   5        4.13       -1.85      5.51 o
  11   5   5        5.19        4.27      5.86 o
  12   5   5        4.93        5.12      5.77 o
  13   5   5       23.10       18.00      7.66 o
 -13   6   5        5.21        0.76      3.02 o
 -12   6   5       19.84       26.30      3.08 o
 -11   6   5       55.67       58.90      4.88 o
 -10   6   5       13.50       16.26      3.17 o
  -9   6   5       95.20      102.31      6.04 o
  -8   6   5       56.30       46.43      4.48 o
  -7   6   5      320.46      293.64      7.84 o
  -6   6   5       49.79       47.19      4.88 o
  -5   6   5      104.05       92.94      2.32 o
  -4   6   5       11.02       11.69      3.28 o
  -3   6   5       18.13       17.33      1.66 o
  -2   6   5      500.52      516.56     11.23 o
  -1   6   5      257.61      256.11     10.27 o
   0   6   5      321.86      305.60      5.33 o
   1   6   5      249.09      242.97      4.68 o
   2   6   5      504.82      510.80      7.69 o
   3   6   5       18.71       20.30      1.72 o
   4   6   5        9.67       10.14      1.33 o
   5   6   5      105.73       93.69      2.85 o
   6   6   5       48.19       45.49      2.19 o
   7   6   5      318.50      292.00      5.88 o
   8   6   5       57.93       53.75      4.58 o
   9   6   5       94.61       98.35     18.39 o
  10   6   5       13.22       18.15      6.34 o
  11   6   5       56.05       67.23      9.00 o
  12   6   5       19.79       32.24      8.08 o
  13   6   5        5.04       10.46      6.86 o
 -12   7   5        0.81        1.89      2.84 o
 -11   7   5       17.68       21.05      3.57 o
 -10   7   5       43.68       44.60      4.48 o
  -9   7   5       30.57       28.03      3.78 o
  -8   7   5      126.30      124.09      6.74 o
  -7   7   5       84.89       75.12      4.25 o
  -6   7   5      137.98      127.51      5.15 o
  -5   7   5      286.34      265.86      5.07 o
  -4   7   5      350.26      346.68      8.16 o
  -3   7   5      443.46      448.59     26.98 o
  -2   7   5       69.35       77.69      5.58 o
  -1   7   5      145.89      145.48      4.22 o
   0   7   5        8.55        8.16      1.59 o
   1   7   5      147.28      137.56      4.96 o
   2   7   5       66.29       67.58      3.01 o
   3   7   5      436.02      442.08      7.15 o
   4   7   5      356.13      361.02      6.21 o
   5   7   5      284.71      266.69      6.73 o
   6   7   5      131.95      124.26      4.53 o
   7   7   5       85.49       80.21      2.09 o
   8   7   5      128.30      117.50      9.40 o
   9   7   5       30.78       31.57      6.95 o
  10   7   5       41.84       50.64      7.84 o
  11   7   5       17.59       10.95      6.74 o
  12   7   5        0.78       -0.21      6.19 o
 -12   8   5       37.45       48.26      4.97 o
 -11   8   5        0.93       -0.18      2.78 o
 -10   8   5       27.65       23.98      3.78 o
  -9   8   5       13.28        5.73      3.02 o
  -8   8   5       39.26       38.10      4.42 o
  -7   8   5       29.74       31.07      3.13 o
  -6   8   5       32.82       32.98      1.79 o
  -5   8   5      108.38      109.10      3.17 o
  -4   8   5      110.24      123.86      3.69 o
  -3   8   5      133.28      135.42      4.95 o
  -2   8   5      154.43      152.76      7.99 o
  -1   8   5       35.25       38.10      2.97 o
   0   8   5      247.69      244.63      5.82 o
   1   8   5       34.14       33.64      2.82 o
   2   8   5      154.98      153.67      7.58 o
   3   8   5      133.79      127.62      7.47 o
   4   8   5      110.07      125.50      5.11 o
   5   8   5      107.21      106.41      4.71 o
   6   8   5       32.84       35.19      4.51 o
   7   8   5       30.43       31.40      1.70 o
   8   8   5       39.27       39.20      6.77 o
   9   8   5       13.05       18.88      6.10 o
  10   8   5       26.69       30.47      7.02 o
  11   8   5        0.98        4.51      6.50 o
  12   8   5       37.07       45.30      9.12 o
 -11   9   5        8.66        8.17      3.17 o
 -10   9   5       19.68       31.72      4.36 o
  -9   9   5        4.96        5.80      3.26 o
  -8   9   5       36.45       35.44      4.58 o
  -6   9   5      204.25      188.11      3.72 o
  -5   9   5       12.84       11.27      1.50 o
  -4   9   5      176.35      179.71      4.62 o
  -3   9   5       30.69       31.53      2.86 o
  -2   9   5      235.99      225.63     10.46 o
  -1   9   5      227.99      239.21     10.58 o
   0   9   5       41.43       47.89      5.00 o
   1   9   5      224.03      221.76      9.97 o
   2   9   5      240.16      225.54      9.58 o
   3   9   5       31.26       34.68      3.97 o
   4   9   5      170.83      170.99      6.24 o
   5   9   5       12.78        6.54      2.23 o
   6   9   5      202.20      190.09      6.07 o
   7   9   5       10.99       11.19      1.23 o
   8   9   5       36.70       38.86      7.02 o
   9   9   5        4.75       -0.61      5.25 o
  10   9   5       19.32       42.70      8.14 o
  11   9   5        8.55       17.84      7.35 o
 -10  10   5        6.27        5.37      3.32 o
  -9  10   5        0.58       -2.87      2.87 o
  -6  10   5       29.01       29.12      2.47 o
  -5  10   5       29.32       33.47      4.48 o
  -4  10   5        3.95        5.43      1.98 o
  -3  10   5       49.55       40.61      3.28 o
  -2  10   5       14.23       10.55      2.33 o
  -1  10   5        2.75       -1.40      2.96 o
   0  10   5      567.20      578.47     18.97 o
   1  10   5        2.77        1.92      3.02 o
   2  10   5       14.04        9.70      3.23 o
   3  10   5       50.76       55.39      4.91 o
   4  10   5        3.31        3.66      2.56 o
   5  10   5       28.26       26.15      3.03 o
   6  10   5       28.75       30.24      7.34 o
   7  10   5       29.55       28.88      1.65 o
   8  10   5        0.18       -0.15      4.70 o
   9  10   5        0.67        2.99      5.86 o
  10  10   5        6.33        6.16      6.50 o
  -9  11   5       10.10        5.55      3.48 o
  -6  11   5       55.11       58.81      2.67 o
  -5  11   5       45.89       48.03      3.36 o
  -4  11   5        7.89        7.59      2.65 o
  -3  11   5       14.96        8.26      2.32 o
  -2  11   5        1.40        2.68      2.49 o
  -1  11   5        1.58       -1.46      2.01 o
   0  11   5        8.20        1.53      3.32 o
   1  11   5        1.55        1.01      2.84 o
   2  11   5        1.17       -2.38      2.38 o
   3  11   5       15.69       14.73      3.54 o
   4  11   5        8.66        8.08      3.05 o
   5  11   5       45.19       46.12      4.51 o
   6  11   5       55.42       59.73      4.70 o
   7  11   5       11.30       12.92      5.37 o
   8  11   5       31.78       45.42      7.63 o
   9  11   5        9.89       13.51      6.80 o
  -6  12   5       13.54       17.91      2.12 o
  -5  12   5       16.85       18.08      2.60 o
  -4  12   5        6.84        6.01      2.25 o
  -3  12   5        0.86        0.74      2.68 o
  -2  12   5       31.93       32.70      3.42 o
  -1  12   5        8.70        7.88      2.94 o
   0  12   5       25.05       23.97      3.32 o
   1  12   5        8.83        9.79      2.93 o
   2  12   5       31.07       31.75      3.43 o
   3  12   5        0.96       -0.12      2.68 o
   4  12   5        6.91        3.20      2.84 o
   5  12   5       16.75       15.62      3.42 o
   6  12   5       13.83       15.37      3.14 o
   7  12   5        4.27        3.84      1.86 o
  -6  13   5       12.85       19.77      2.62 o
  -5  13   5        1.35        0.50      2.24 o
  -4  13   5       23.11       22.33      3.15 o
  -3  13   5       12.01       15.77      2.99 o
  -2  13   5       11.66       13.49      2.90 o
  -1  13   5        4.01        4.29      2.32 o
   0  13   5       13.30       13.88      2.93 o
   1  13   5        4.17        6.04      2.43 o
   2  13   5       11.24       15.14      3.11 o
   3  13   5       11.73       10.01      5.11 o
   4  13   5       23.13       25.97      5.29 o
   5  13   5        1.28        1.29      2.79 o
   6  13   5       12.72       14.14      2.75 o
   7  13   5        7.84        6.62      1.95 o
  -5  14   5        3.35        1.55      2.25 o
  -4  14   5        5.66        6.96      2.62 o
  -3  14   5       11.33       12.07      2.98 o
  -2  14   5       39.21       40.03      4.17 o
  -1  14   5       32.49       35.63      3.96 o
   0  14   5       20.46       21.73      3.48 o
   1  14   5       33.24       36.54      4.03 o
   2  14   5       39.33       44.09      6.09 o
   3  14   5       11.02       15.31      3.75 o
   4  14   5        5.53       10.81      3.02 o
   5  14   5        3.36        2.71      2.54 o
   0   0   6     2456.31     2507.17     32.76 o
   1   0   6      233.25      249.04      3.80 o
   2   0   6       16.13       11.42      1.00 o
   3   0   6      674.32      640.64     21.17 o
   4   0   6        9.51        6.21      1.08 o
   5   0   6     1199.10     1224.44     13.18 o
   6   0   6      275.57      269.77      3.87 o
   7   0   6      327.62      316.93      7.36 o
   8   0   6       11.35       10.19      5.06 o
   9   0   6       13.43       16.40      2.37 o
  10   0   6      338.19      323.47      9.18 o
  11   0   6        0.47        2.62      2.43 o
  12   0   6      105.44      116.46      8.14 o
  13   0   6        3.14        4.06      3.57 o
  14   0   6       36.75       46.23      4.67 o
 -14   1   6        1.76        4.56      3.04 o
 -13   1   6       13.42       15.01      3.63 o
 -12   1   6       16.31       24.35      3.39 o
 -11   1   6       35.35       42.89      4.58 o
 -10   1   6      143.77      148.69      8.78 o
  -9   1   6       88.62       80.76      3.83 o
  -8   1   6      208.09      205.00      5.80 o
  -7   1   6       30.18       28.32      2.13 o
  -6   1   6      545.11      524.93      6.43 o
  -5   1   6      118.17      114.44      2.37 o
  -4   1   6      233.52      234.74      3.70 o
  -3   1   6     1302.04     1353.35     16.13 o
  -2   1   6      823.01      818.67      9.32 o
  -1   1   6     1116.88     1134.01     11.43 o
   0   1   6       52.59       49.20      1.50 o
   1   1   6     1127.60     1132.34     11.28 o
   2   1   6      814.17      812.17      8.53 o
   3   1   6     1291.05     1345.59     14.42 o
   4   1   6      247.30      250.56      4.25 o
   5   1   6      116.14      110.27      2.26 o
   6   1   6      554.58      533.54      5.61 o
   7   1   6       29.48       28.60      1.52 o
   8   1   6      200.57      207.78     10.08 o
   9   1   6       86.79       85.20      3.44 o
  10   1   6      144.49      144.44      6.06 o
  11   1   6       36.10       45.63      4.03 o
  12   1   6       16.02       22.93      3.58 o
  13   1   6       12.69       19.15      3.63 o
  14   1   6        1.81        1.54      3.17 o
 -13   2   6       12.35       17.49      6.85 o
 -12   2   6      130.21      141.78      7.69 o
 -11   2   6        9.35        9.88      3.05 o
 -10   2   6       16.60       18.14      3.08 o
  -9   2   6       36.15       36.88      2.93 o
  -8   2   6      250.96      248.07      6.49 o
  -7   2   6      140.95      136.71      4.77 o
  -6   2   6       12.45       11.27      1.40 o
  -5   2   6      300.01      300.73      4.89 o
  -4   2   6       10.03       10.66      1.00 o
  -3   2   6      465.67      456.90      6.62 o
  -2   2   6      112.97      113.42      2.42 o
  -1   2   6      607.68      635.51      6.89 o
   0   2   6      906.80      828.24      8.63 o
   1   2   6      614.09      641.42      7.69 o
   2   2   6      110.41      111.68      2.25 o
   3   2   6      456.49      445.46      5.40 o
   4   2   6       12.13       11.64      1.01 o
   5   2   6      291.77      294.82      5.55 o
   6   2   6       11.62       10.96      0.86 o
   7   2   6      135.83      137.82      2.48 o
   8   2   6      247.39      234.51      5.46 o
   9   2   6       36.67       45.58      3.61 o
  10   2   6       18.21       12.80      2.95 o
  11   2   6        9.93        8.43      3.05 o
  12   2   6      131.51      147.03      8.43 o
  13   2   6       12.13       11.34      3.53 o
 -13   3   6        3.84        1.92      3.20 o
 -12   3   6        3.72        0.15      2.59 o
 -11   3   6        4.96        8.78      2.93 o
 -10   3   6       38.91       43.78      4.19 o
  -9   3   6       22.08       18.84      3.42 o
  -8   3   6      500.91      452.03     14.15 o
  -7   3   6        0.27       -1.77      1.77 o
  -6   3   6      241.02      233.58      4.22 o
  -5   3   6      696.75      696.75      9.34 o
  -4   3   6       62.17       59.46      1.81 o
  -3   3   6       31.44       36.16      1.50 o
  -2   3   6     1133.59     1200.76     13.09 o
  -1   3   6      299.89      291.25      3.93 o
   0   3   6      701.86      758.81      8.15 o
   1   3   6      307.92      295.86      4.45 o
   2   3   6     1117.38     1185.47     12.01 o
   3   3   6       31.29       35.47      1.45 o
   4   3   6       58.79       54.07      1.73 o
   5   3   6      693.38      701.20      8.55 o
   6   3   6      248.89      242.21      3.68 o
   7   3   6        0.38        1.99      1.17 o
   8   3   6      495.00      453.57     13.32 o
   9   3   6       21.05       20.49      3.21 o
  10   3   6       40.03       39.36      3.91 o
  11   3   6        4.43       12.21      3.08 o
  12   3   6        3.51        2.76      3.02 o
  13   3   6        3.81        1.95      3.12 o
 -13   4   6        4.51        8.27      3.51 o
 -12   4   6       49.17       46.52      4.70 o
 -11   4   6        7.08       10.38      2.40 o
 -10   4   6       14.07       14.01      2.38 o
  -9   4   6       86.92       83.55      5.92 o
  -8   4   6       48.81       42.77      4.39 o
  -7   4   6       32.98       30.41      2.76 o
  -6   4   6      354.10      338.86      5.93 o
  -5   4   6       89.24       93.00      2.76 o
  -4   4   6       10.08        8.27      0.97 o
  -3   4   6      129.18      121.15      2.63 o
  -2   4   6      879.44      895.50     12.11 o
  -1   4   6      894.20      941.31     10.89 o
   0   4   6      121.62      104.81      2.34 o
   1   4   6      907.45      946.79     10.92 o
   2   4   6      869.81      884.39     10.41 o
   3   4   6      128.63      118.11      2.83 o
   4   4   6       11.79        9.40      1.03 o
   5   4   6       86.30       91.00      2.50 o
   6   4   6      348.58      335.08      5.13 o
   7   4   6       31.11       28.00      1.81 o
   8   4   6       47.05       38.08      3.97 o
   9   4   6       88.55       91.03      5.30 o
  10   4   6       14.15       13.88      3.37 o
  11   4   6        6.42        0.80      3.72 o
  12   4   6       49.21       50.22      4.82 o
  13   4   6        4.42        3.12      3.23 o
 -13   5   6       32.11       38.59      4.55 o
 -12   5   6       49.22       76.38      5.92 o
 -11   5   6        0.69       -1.71      2.50 o
 -10   5   6       38.08       33.86      4.12 o
  -9   5   6       48.58       58.75      4.94 o
  -8   5   6      395.79      375.92     12.81 o
  -7   5   6       43.71       38.64      4.27 o
  -6   5   6       59.25       57.45      1.57 o
  -5   5   6      230.45      229.47      4.41 o
  -4   5   6      212.10      202.23      4.14 o
  -3   5   6      585.13      553.18      7.13 o
  -2   5   6       43.73       44.12      2.03 o
  -1   5   6      309.53      307.73      4.81 o
   0   5   6       33.96       35.78      1.55 o
   1   5   6      308.15      297.12      4.77 o
   2   5   6       46.21       40.06      1.83 o
   3   5   6      578.14      533.93      7.24 o
   4   5   6      210.37      201.76      3.48 o
   5   5   6      230.77      233.35      3.83 o
   6   5   6       56.34       51.75      2.39 o
   7   5   6       42.08       37.55      2.10 o
   8   5   6      393.30      375.40     10.65 o
   9   5   6       50.22       47.61      4.42 o
  10   5   6       38.32       47.31      4.54 o
  11   5   6        0.72        1.59      2.97 o
  12   5   6       50.15       62.13      5.38 o
  13   5   6       32.67       32.27      8.57 o
 -12   6   6        7.30       14.79      3.69 o
 -11   6   6       16.72       14.06      3.45 o
 -10   6   6       78.29       74.34      5.95 o
  -9   6   6       38.28       35.96      4.42 o
  -8   6   6       60.94       55.70      5.06 o
  -7   6   6        0.34        1.06      2.00 o
  -6   6   6      232.93      211.27      4.88 o
  -5   6   6       89.91       92.81      3.13 o
  -4   6   6      246.30      255.66      4.93 o
  -3   6   6      817.08      820.89     11.27 o
  -2   6   6        8.10        7.05      1.36 o
  -1   6   6      596.33      608.26      7.95 o
   0   6   6      443.17      448.98      7.12 o
   1   6   6      591.30      594.11      8.80 o
   2   6   6        8.01        9.15      1.55 o
   3   6   6      816.04      816.11     10.13 o
   4   6   6      241.14      248.64      4.49 o
   5   6   6       89.12       89.37      3.72 o
   6   6   6      233.49      218.01      7.17 o
   7   6   6        0.32       -0.33      1.23 o
   8   6   6       60.04       55.03      4.73 o
   9   6   6       36.83       33.75      4.14 o
  10   6   6       78.66       69.91      5.28 o
  11   6   6       16.73       21.08      7.14 o
  12   6   6        7.50       15.22      7.53 o
 -12   7   6       19.30       19.83      4.03 o
 -11   7   6       10.33       16.96      3.66 o
 -10   7   6       29.07       33.98      4.55 o
  -9   7   6        6.42        5.86      3.02 o
  -8   7   6        0.04       -0.46      2.68 o
  -7   7   6      423.32      402.61     14.03 o
  -6   7   6      181.83      162.51      3.14 o
  -5   7   6      601.89      548.10      7.95 o
  -4   7   6       11.17       11.45      1.69 o
  -3   7   6      137.84      134.55      4.22 o
  -2   7   6      160.37      160.83      5.94 o
  -1   7   6      130.38      132.76      4.86 o
   0   7   6       90.96       82.88      2.85 o
   1   7   6      133.33      130.68      4.14 o
   2   7   6      158.77      157.32      3.95 o
   3   7   6      142.56      140.57      3.78 o
   4   7   6        9.90        9.42      1.54 o
   5   7   6      597.19      550.98      8.76 o
   6   7   6      182.18      169.35      4.43 o
   7   7   6      420.96      411.92      7.87 o
   8   7   6        0.09       -2.86      2.86 o
   9   7   6        5.56       -0.37      5.03 o
  10   7   6       28.98       44.50      8.05 o
  11   7   6       10.36        6.99      6.16 o
  12   7   6       19.97       16.01      7.60 o
 -11   8   6       14.01       12.51      3.66 o
 -10   8   6        6.89        8.63      3.42 o
  -9   8   6       37.82       29.68      4.36 o
  -8   8   6       33.90       32.91      4.48 o
  -7   8   6       60.85       70.71      5.89 o
  -6   8   6       34.54       35.44      1.74 o
  -5   8   6        0.65        0.32      1.23 o
  -4   8   6       45.86       49.68      3.84 o
  -3   8   6      165.25      157.74      5.60 o
  -2   8   6      128.25      128.33      7.66 o
  -1   8   6      587.05      552.98     20.30 o
   0   8   6        4.98        8.00      2.21 o
   1   8   6      575.22      572.86     12.56 o
   2   8   6      131.33      137.55      9.38 o
   3   8   6      162.04      159.31      4.78 o
   4   8   6       44.96       49.36      3.62 o
   5   8   6        0.53       -0.22      1.82 o
   6   8   6       34.86       32.24      3.02 o
   7   8   6       61.03       58.26      2.94 o
   8   8   6       35.02       37.58      6.86 o
   9   8   6       36.75       52.01      8.21 o
  10   8   6        7.19        4.03      6.07 o
  11   8   6       13.82       16.50      7.53 o
 -11   9   6        6.64        3.17      3.29 o
 -10   9   6        1.59        1.07      2.93 o
  -9   9   6        7.37       15.59      3.87 o
  -8   9   6        3.26        7.08      3.42 o
  -7   9   6      108.27      108.53      7.50 o
  -6   9   6       26.76       30.03      1.53 o
  -5   9   6       50.01       50.05      2.49 o
  -4   9   6       12.96        9.55      5.43 o
  -3   9   6        6.72        6.01      3.14 o
  -2   9   6      117.92      112.10      7.66 o
  -1   9   6       74.45       68.75      6.07 o
   0   9   6       54.24       48.81      5.09 o
   1   9   6       75.35       69.24      4.30 o
   2   9   6      118.37      117.18      5.18 o
   3   9   6        7.08        3.63      2.50 o
   4   9   6       13.82       11.19      2.52 o
   5   9   6       47.70       47.19      3.61 o
   6   9   6       27.26       24.89      2.84 o
   7   9   6      106.72      107.72      3.12 o
   8   9   6        3.09        5.86      6.01 o
   9   9   6        7.82       11.38      6.44 o
  10   9   6        1.52        4.12      6.31 o
  11   9   6        6.23        2.93      6.25 o
 -10  10   6        0.46        1.43      3.23 o
  -9  10   6       17.50       20.93      4.36 o
  -8  10   6        4.62        4.94      3.45 o
  -7  10   6       14.03       14.73      4.12 o
  -6  10   6       14.03       13.27      2.90 o
  -5  10   6       24.85       30.15      2.76 o
  -4  10   6       30.94       27.99      2.98 o
  -3  10   6       11.00       12.43      2.48 o
  -2  10   6       34.53       22.69      4.39 o
  -1  10   6       15.74       14.25      3.75 o
   0  10   6       24.40       22.36      4.33 o
   1  10   6       14.18       14.73      3.84 o
   2  10   6       33.71       30.20      4.30 o
   3  10   6       11.98       13.42      3.36 o
   4  10   6       31.21       28.76      3.97 o
   5  10   6       24.27       28.15      3.15 o
   6  10   6       13.89       12.50      2.47 o
   7  10   6       14.07       13.47      2.17 o
   8  10   6        4.94       -4.58      4.58 o
   9  10   6       17.14       18.85      7.11 o
  10  10   6        0.38       -2.90      5.73 o
  -9  11   6       12.30       18.82      4.55 o
  -8  11   6        8.77        8.14      3.97 o
  -7  11   6       12.60       20.56      4.70 o
  -6  11   6        7.23        7.09      2.00 o
  -5  11   6       43.71       46.56      3.44 o
  -4  11   6        7.97        9.70      2.39 o
  -3  11   6        0.43       -2.01      2.10 o
  -2  11   6        0.23       -0.40      3.63 o
  -1  11   6       18.91       16.81      4.15 o
   0  11   6       56.93       57.59      6.10 o
   1  11   6       18.33        9.03      3.54 o
   2  11   6        0.19        2.81      2.71 o
   3  11   6        0.51        1.25      2.59 o
   4  11   6        7.74        6.80      2.96 o
   5  11   6       44.72       55.03      4.88 o
   6  11   6        7.15        6.89      2.62 o
   7  11   6       12.17       18.41      3.60 o
   8  11   6        8.67       16.44      6.53 o
   9  11   6       11.81       14.09      6.59 o
  -8  12   6       21.73       14.12      4.51 o
  -6  12   6        0.92        0.40      1.92 o
  -5  12   6        3.29        5.74      2.10 o
  -4  12   6        5.16        5.24      2.35 o
  -3  12   6       11.51       12.53      2.68 o
  -2  12   6        6.09       11.85      2.68 o
  -1  12   6       15.92       15.38      2.94 o
   0  12   6        4.55        1.81      4.24 o
   1  12   6       16.42       27.12      4.70 o
   2  12   6        6.31        7.47      3.36 o
   3  12   6       11.53       12.99      3.66 o
   4  12   6        5.18        9.64      3.45 o
   5  12   6        3.25       -0.34      2.65 o
   6  12   6        1.03        0.06      2.44 o
   7  12   6       12.05       16.56      2.68 o
  -6  13   6       43.87       51.18      3.84 o
  -5  13   6        9.77       12.30      2.73 o
  -4  13   6        6.08       10.90      2.93 o
  -3  13   6       16.71       18.24      3.06 o
  -2  13   6        8.85       10.77      2.86 o
  -1  13   6        0.09       -1.00      2.16 o
   0  13   6       22.54       26.14      3.55 o
   1  13   6        0.09       -0.65      2.06 o
   2  13   6        8.79        5.25      2.46 o
   3  13   6       16.38       13.36      3.87 o
   4  13   6        6.11        7.32      3.57 o
   5  13   6        9.64       12.63      3.66 o
   6  13   6       44.25       48.59      4.82 o
  -4  14   6        1.78       -1.21      2.27 o
  -3  14   6       15.86       15.25      3.25 o
  -2  14   6        9.88        9.94      3.69 o
  -1  14   6       21.96       31.89      3.98 o
   0  14   6       40.25       48.19      4.57 o
   1  14   6       22.33       32.81      5.23 o
   2  14   6       10.30        7.99      3.80 o
   3  14   6       15.38       13.94      5.37 o
   4  14   6        1.67        3.24      2.67 o
   1   0   7      124.21      121.98      2.67 o
   2   0   7      152.48      171.42      3.12 o
   3   0   7      433.58      475.54      6.31 o
   4   0   7      812.97      821.44     10.80 o
   5   0   7      292.88      281.93      4.34 o
   6   0   7      176.82      168.75      3.55 o
   7   0   7        7.11        8.91      1.40 o
   8   0   7       17.05       20.15      2.29 o
   9   0   7       20.11       19.03      3.02 o
  10   0   7        0.81        0.18      2.36 o
  11   0   7       40.27       42.01      3.96 o
  12   0   7        0.29        0.31      2.71 o
  13   0   7       80.96      102.31      6.07 o
 -13   1   7       23.27       22.87      3.83 o
 -12   1   7        2.37        4.44      2.68 o
 -11   1   7       22.58       20.41      3.90 o
 -10   1   7       18.78       20.32      3.81 o
  -9   1   7      145.75      114.94      7.17 o
  -8   1   7       40.23       36.21      4.51 o
  -7   1   7      331.43      306.45      5.89 o
  -6   1   7       28.67       27.72      1.60 o
  -5   1   7      514.39      488.47      6.37 o
  -4   1   7       71.83       76.90      2.14 o
  -3   1   7      291.13      295.16      8.67 o
  -2   1   7      847.94      876.69     10.15 o
  -1   1   7      110.95      124.04      2.56 o
   0   1   7     1155.61     1189.00     13.09 o
   1   1   7      112.08      122.34      3.54 o
   2   1   7      844.25      871.33      9.26 o
   3   1   7      280.04      302.89      4.27 o
   4   1   7       68.20       68.35      2.19 o
   5   1   7      512.66      487.81      6.25 o
   6   1   7       29.53       28.71      1.46 o
   7   1   7      329.62      318.48      5.56 o
   8   1   7       39.30       39.55      2.51 o
   9   1   7      147.59      148.18      7.26 o
  10   1   7       19.82       22.68      3.38 o
  11   1   7       23.33       26.66      3.98 o
  12   1   7        2.14        2.71      2.78 o
  13   1   7       22.94       28.04      4.19 o
 -13   2   7       67.33       72.30      5.15 o
 -12   2   7        1.67        7.56      3.45 o
 -11   2   7       45.44       51.43      5.03 o
 -10   2   7        3.05        2.68      2.75 o
  -9   2   7       10.24       14.28      3.32 o
  -8   2   7      226.11      209.74      9.21 o
  -7   2   7      103.04       99.53      4.83 o
  -6   2   7      223.18      211.57      3.54 o
  -5   2   7       43.54       40.35      1.61 o
  -4   2   7      173.95      167.06      3.19 o
  -3   2   7      146.22      153.48      3.47 o
  -2   2   7       42.81       42.30      1.70 o
  -1   2   7     2214.48     2223.54     20.96 o
   0   2   7      302.24      306.77      4.58 o
   1   2   7     2256.51     2223.66     23.08 o
   2   2   7       41.04       41.66      1.57 o
   3   2   7      142.96      149.93      2.85 o
   4   2   7      170.89      158.75      3.84 o
   5   2   7       45.07       43.22      1.99 o
   6   2   7      226.07      210.70      3.49 o
   7   2   7      102.53      100.97      2.99 o
   8   2   7      224.08      219.14      5.37 o
   9   2   7       11.17        9.42      3.02 o
  10   2   7        3.41        5.86      2.65 o
  11   2   7       45.67       52.11      6.86 o
  12   2   7        1.45        3.96      3.00 o
  13   2   7       66.48       74.32      7.76 o
 -13   3   7        3.23        4.76      3.63 o
 -12   3   7       31.01       41.24      4.85 o
 -11   3   7       41.47       44.69      4.76 o
 -10   3   7       34.15       33.10      4.21 o
  -9   3   7        6.53       -0.03      2.71 o
  -8   3   7       25.46       25.68      4.00 o
  -7   3   7      374.23      376.26      9.25 o
  -6   3   7      111.33      117.46      2.97 o
  -5   3   7      126.04      124.07      2.70 o
  -4   3   7      154.51      156.39      3.08 o
  -3   3   7      272.67      282.85      5.07 o
  -2   3   7      103.30      102.56      2.58 o
  -1   3   7      467.33      473.66      5.73 o
   0   3   7     2016.89     2136.42     20.38 o
   1   3   7      461.61      461.26      6.37 o
   2   3   7      100.36      101.87      2.66 o
   3   3   7      262.97      275.67      4.14 o
   4   3   7      152.48      143.11      2.86 o
   5   3   7      129.87      120.65      2.67 o
   6   3   7      113.53      111.58      2.60 o
   7   3   7      369.10      377.51      5.76 o
   8   3   7       24.54       23.70      3.06 o
   9   3   7        7.50        9.35      2.88 o
  10   3   7       33.21       32.88      3.94 o
  11   3   7       42.17       38.64      4.41 o
  12   3   7       30.31       30.02      4.18 o
  13   3   7        3.16        5.67      3.40 o
 -13   4   7        7.60        2.59      3.42 o
 -12   4   7       11.17       10.92      3.63 o
 -11   4   7       32.39       32.97      4.39 o
 -10   4   7       37.79       34.80      4.30 o
  -9   4   7        5.14        8.66      3.17 o
  -8   4   7       37.59       34.44      4.42 o
  -7   4   7      593.13      606.93     18.42 o
  -6   4   7      129.83      123.49      3.12 o
  -5   4   7      141.84      139.01      3.40 o
  -4   4   7       32.52       35.37      1.61 o
  -3   4   7      282.64      284.36      5.53 o
  -2   4   7      238.68      235.79      4.13 o
  -1   4   7      161.89      163.29      3.38 o
   0   4   7      955.39      995.63     10.59 o
   1   4   7      152.77      153.42      3.31 o
   2   4   7      236.63      235.99      4.19 o
   3   4   7      275.04      291.47      4.79 o
   4   4   7       29.76       29.80      1.53 o
   5   4   7      142.73      136.52      2.94 o
   6   4   7      127.75      120.79      3.49 o
   7   4   7      593.40      613.97      9.29 o
   8   4   7       37.14       32.79      2.19 o
   9   4   7        5.73        6.58      2.95 o
  10   4   7       37.86       34.99      5.14 o
  11   4   7       31.43       28.18      4.07 o
  12   4   7       11.23        4.78      3.23 o
  13   4   7        7.97        6.33      3.50 o
 -12   5   7        3.48        3.05      3.08 o
 -11   5   7       17.67       25.47      4.18 o
 -10   5   7        5.30        9.70      3.42 o
  -9   5   7        4.66        1.89      2.78 o
  -8   5   7       54.61       47.22      4.91 o
  -7   5   7       66.29       59.63      5.43 o
  -6   5   7      261.24      233.35      5.04 o
  -5   5   7      274.89      272.13      5.12 o
  -4   5   7      108.57      107.66      2.75 o
  -3   5   7       38.90       34.66      1.73 o
  -2   5   7      199.44      197.59      3.82 o
  -1   5   7       10.96       10.76      1.31 o
   0   5   7       34.44       31.82      1.58 o
   1   5   7       12.22       10.75      1.75 o
   2   5   7      194.00      186.71      3.82 o
   3   5   7       39.08       36.74      1.92 o
   4   5   7      108.12      106.00      3.50 o
   5   5   7      270.74      262.49      5.40 o
   6   5   7      255.22      237.09      5.06 o
   7   5   7       68.77       66.30      2.77 o
   8   5   7       54.27       46.85      2.54 o
   9   5   7        3.92        4.78      3.06 o
  10   5   7        5.43        7.39      3.27 o
  11   5   7       18.19       22.07      4.06 o
  12   5   7        3.29       -1.49      3.19 o
 -12   6   7       22.65       27.79      4.58 o
 -11   6   7        0.94        3.32      3.23 o
 -10   6   7       49.81       52.28      5.37 o
  -9   6   7       34.78       43.44      4.76 o
  -8   6   7        2.22        1.46      2.93 o
  -7   6   7        6.11       12.93      3.57 o
  -6   6   7       67.92       65.37      3.60 o
  -5   6   7       11.77        8.53      1.72 o
  -4   6   7       80.92       77.07      4.14 o
  -3   6   7       37.45       43.57      1.97 o
  -2   6   7      382.87      385.60      5.92 o
  -1   6   7      388.30      399.08      6.10 o
   0   6   7      361.25      383.40      5.96 o
   1   6   7      384.25      394.69      6.12 o
   2   6   7      377.76      379.64      6.00 o
   3   6   7       34.60       36.96      2.19 o
   4   6   7       79.66       76.67      2.69 o
   5   6   7       13.03       13.01      1.81 o
   6   6   7       66.85       63.96      3.01 o
   7   6   7        6.29        6.96      1.70 o
   8   6   7        2.18        2.14      1.30 o
   9   6   7       34.54       34.96      4.44 o
  10   6   7       48.09       44.83      4.81 o
  11   6   7        1.01        6.24      3.37 o
  12   6   7       22.81       30.72      8.63 o
 -11   7   7       12.66       23.79      4.36 o
 -10   7   7        7.61        8.91      3.36 o
  -9   7   7       19.68       19.19      4.00 o
  -8   7   7       78.13       83.58      6.65 o
  -7   7   7       30.92       33.31      4.79 o
  -6   7   7      193.64      190.27      3.75 o
  -5   7   7      183.26      179.37      4.79 o
  -4   7   7      356.14      357.94      7.81 o
  -3   7   7      208.73      199.36      4.75 o
  -2   7   7     1313.28     1266.92     16.60 o
  -1   7   7      213.06      208.62      4.28 o
   0   7   7       19.85       17.53      2.28 o
   1   7   7      208.42      211.55      6.09 o
   2   7   7     1322.00     1254.10     14.80 o
   3   7   7      213.90      198.84      4.29 o
   4   7   7      347.56      331.25      7.92 o
   5   7   7      185.46      189.10      4.75 o
   6   7   7      188.63      183.71      4.63 o
   7   7   7       30.40       28.52      2.18 o
   8   7   7       79.11       87.65      3.15 o
   9   7   7       19.79       29.51      7.29 o
  10   7   7        7.67        7.32      6.34 o
  11   7   7       13.35        4.27      7.05 o
 -11   8   7        3.95        2.62      3.45 o
 -10   8   7       14.54       22.33      4.42 o
  -9   8   7       33.96       41.09      5.00 o
  -8   8   7       20.16       11.99      3.66 o
  -7   8   7        5.19        7.11      3.66 o
  -6   8   7       11.42       11.88      1.30 o
  -5   8   7       78.92       74.92      3.78 o
  -4   8   7      143.55      136.18     12.17 o
  -3   8   7       97.79       93.17      5.00 o
  -2   8   7      293.16      291.36      7.17 o
  -1   8   7      107.38      105.89      5.23 o
   0   8   7      473.92      477.22     14.09 o
   1   8   7      105.91      107.15      7.06 o
   2   8   7      286.59      272.57      5.80 o
   3   8   7       98.69       90.32      3.50 o
   4   8   7      139.40      129.28      4.06 o
   5   8   7       79.42       81.83      3.94 o
   6   8   7       11.84       14.08      2.05 o
   7   8   7        5.51        3.57      1.53 o
   8   8   7       20.67       24.07      2.23 o
   9   8   7       34.84       39.68      7.60 o
  10   8   7       13.77       16.14      7.02 o
  11   8   7        4.24        8.21      7.47 o
 -10   9   7       12.62        7.47      3.81 o
  -9   9   7        3.08        5.73      3.48 o
  -8   9   7       29.37       25.53      4.79 o
  -7   9   7        3.78       -2.41      3.08 o
  -6   9   7       76.55       69.15      2.43 o
  -5   9   7       19.72       18.17      2.16 o
  -4   9   7       96.45       94.55      5.33 o
  -3   9   7      183.38      175.24      9.79 o
  -2   9   7       10.48        5.70      3.11 o
  -1   9   7       87.28       86.01      4.94 o
   0   9   7        5.56        0.33      2.03 o
   1   9   7       87.86       86.38      4.67 o
   2   9   7       11.27        6.86      3.14 o
   3   9   7      184.05      171.19      8.66 o
   4   9   7       99.03      103.88      4.34 o
   5   9   7       20.48       15.66      2.38 o
   6   9   7       73.92       65.52      3.61 o
   7   9   7        3.89        6.16      1.87 o
   8   9   7       30.33       44.26      7.50 o
   9   9   7        2.91       -1.62      5.22 o
  10   9   7       12.11       18.79      7.75 o
  -9  10   7        3.39        2.32      3.57 o
  -8  10   7        2.70        9.33      3.97 o
  -7  10   7        1.53        5.12      3.84 o
  -6  10   7       14.82       11.99      2.05 o
  -5  10   7       46.84       41.86      2.80 o
  -4  10   7       11.62        9.52      2.28 o
  -3  10   7       46.23       38.10      5.40 o
  -2  10   7        6.29       13.27      4.03 o
  -1  10   7        6.57        1.01      2.93 o
   0  10   7       67.38       73.30      6.56 o
   1  10   7        6.63        5.98      3.26 o
   2  10   7        5.55        9.61      3.39 o
   3  10   7       46.00       52.68      5.25 o
   4  10   7       11.31       13.60      3.42 o
   5  10   7       46.63       50.38      4.01 o
   6  10   7       14.99       14.59      2.62 o
   7  10   7        1.52        1.81      1.73 o
   8  10   7        2.57       12.26      6.28 o
   9  10   7        3.56        9.91      7.11 o
  -8  11   7       21.44       30.05      5.40 o
  -7  11   7        5.25       11.04      4.18 o
  -6  11   7       20.08       20.30      2.34 o
  -5  11   7        3.13        3.49      1.87 o
  -4  11   7        9.38        6.08      2.32 o
  -3  11   7       11.10        9.43      2.44 o
  -2  11   7       20.75       15.50      4.61 o
  -1  11   7       44.27       48.84      5.95 o
   0  11   7        0.43       -0.61      2.68 o
   1  11   7       44.68       43.50      5.43 o
   2  11   7       19.95       19.49      4.24 o
   3  11   7       10.58       13.94      3.69 o
   4  11   7       10.32       10.40      3.29 o
   5  11   7        2.96        6.56      3.08 o
   6  11   7       19.69       23.60      2.96 o
   7  11   7        5.32        3.55      2.17 o
   8  11   7       20.53       14.92      6.56 o
  -7  12   7       27.62       31.82      5.80 o
  -6  12   7        4.65        3.04      1.93 o
  -5  12   7        1.86        1.28      2.26 o
  -4  12   7        1.63        3.05      2.28 o
  -3  12   7        1.72       -1.97      1.97 o
  -2  12   7       27.87       36.05      3.72 o
  -1  12   7       15.47       13.02      4.04 o
   0  12   7       23.92       32.39      5.28 o
   1  12   7       15.75       20.59      4.45 o
   2  12   7       28.67       38.86      5.31 o
   3  12   7        1.87        2.07      3.02 o
   4  12   7        1.62       -2.68      2.68 o
   5  12   7        2.02        1.71      2.90 o
   6  12   7        4.48        4.15      2.90 o
   7  12   7       27.63       25.44      3.42 o
  -5  13   7       22.52       22.19      3.12 o
  -4  13   7        1.66        1.63      4.48 o
  -3  13   7        1.75        2.21      2.51 o
  -2  13   7        2.60        3.10      2.49 o
  -1  13   7        1.34        3.26      2.66 o
   0  13   7        0.26       -1.23      2.35 o
   1  13   7        1.52        1.37      3.51 o
   2  13   7        2.47        3.08      3.60 o
   3  13   7        1.80        2.65      3.39 o
   4  13   7        1.64        4.21      3.26 o
   5  13   7       22.53       21.35      4.30 o
  -2  14   7       25.38       26.03      3.87 o
  -1  14   7        9.49        9.69      3.10 o
   0  14   7        3.53        5.48      2.98 o
   1  14   7        9.60        8.63      3.18 o
   2  14   7       24.68       33.10      8.36 o
   0   0   8      300.73      311.96      7.87 o
   1   0   8      124.02      113.25      3.15 o
   2   0   8      514.34      549.86      6.38 o
   3   0   8      918.17      896.54     10.64 o
   4   0   8      168.24      164.53      3.78 o
   5   0   8        4.91        2.65      0.98 o
   6   0   8        0.59        0.37      0.93 o
   7   0   8       31.13       42.12      4.54 o
   8   0   8       13.03       16.14      2.61 o
   9   0   8        0.01        0.13      2.48 o
  10   0   8       11.30        9.25      2.96 o
  11   0   8       12.15        8.38      3.01 o
  12   0   8       46.80       48.25      7.40 o
  13   0   8        3.49       -1.93      2.91 o
 -13   1   8        4.15       -0.14      2.90 o
 -12   1   8        1.36        1.02      2.82 o
 -11   1   8       23.86       26.45      3.68 o
 -10   1   8       35.74       37.12      4.82 o
  -9   1   8       21.84       28.76      4.51 o
  -8   1   8      416.80      386.60     12.66 o
  -7   1   8        5.41        5.50      1.41 o
  -6   1   8      226.45      221.37      3.90 o
  -5   1   8       35.75       37.13      1.79 o
  -4   1   8      174.43      167.56      6.18 o
  -3   1   8      313.85      309.43      4.89 o
  -2   1   8      182.99      193.36      3.68 o
  -1   1   8      198.23      201.82      3.80 o
   0   1   8      188.94      191.66      3.60 o
   1   1   8      202.20      203.26      3.76 o
   2   1   8      177.24      187.56      3.32 o
   3   1   8      320.42      312.47      4.51 o
   4   1   8      173.82      164.70      3.15 o
   5   1   8       34.28       31.22      1.52 o
   6   1   8      232.42      223.55      3.77 o
   7   1   8        5.15        2.60      1.38 o
   8   1   8      417.37      387.83      8.09 o
   9   1   8       22.62       24.86      3.50 o
  10   1   8       37.30       34.21      6.13 o
  11   1   8       22.57       26.26      5.81 o
  12   1   8        1.22       -1.95      2.89 o
  13   1   8        4.56        6.33      3.35 o
 -13   2   8        4.53        3.37      3.14 o
 -12   2   8       47.24       46.73      5.46 o
 -11   2   8        4.22        5.03      3.29 o
 -10   2   8      102.17       88.25      6.71 o
  -9   2   8       34.86       42.43      4.94 o
  -8   2   8      165.50      171.94      6.11 o
  -7   2   8      161.32      176.42      6.99 o
  -6   2   8       91.25       88.25      2.83 o
  -5   2   8      290.33      298.30      4.73 o
  -4   2   8      381.12      384.66      5.64 o
  -3   2   8       82.38       90.34      2.55 o
  -2   2   8      564.59      562.59      7.46 o
  -1   2   8       97.89       95.07      2.77 o
   0   2   8      499.73      487.75      6.62 o
   1   2   8      100.91       94.64      3.04 o
   2   2   8      567.88      562.28      7.47 o
   3   2   8       86.45       93.31      3.61 o
   4   2   8      391.18      376.61      5.21 o
   5   2   8      290.90      293.99      5.14 o
   6   2   8       89.50       85.88      2.72 o
   7   2   8      165.59      174.16      4.22 o
   8   2   8      163.34      162.61      4.92 o
   9   2   8       33.98       33.11      3.83 o
  10   2   8      104.23      106.08      6.06 o
  11   2   8        3.75        7.51      5.38 o
  12   2   8       48.31       45.67      4.74 o
  13   2   8        4.77        6.41      3.48 o
 -12   3   8        9.42       18.33      4.21 o
 -11   3   8        7.77       10.04      3.51 o
 -10   3   8       15.15       22.05      4.12 o
  -9   3   8       21.94       26.14      4.18 o
  -8   3   8       72.64       64.67      5.64 o
  -7   3   8       89.34       91.63      3.23 o
  -6   3   8      300.02      275.19      5.26 o
  -5   3   8       72.12       66.06      2.21 o
  -4   3   8       15.51       17.94      1.39 o
  -3   3   8      141.70      137.77      3.59 o
  -2   3   8      989.26      973.41     11.57 o
  -1   3   8      385.16      396.45      5.26 o
   0   3   8      101.92      106.53      2.81 o
   1   3   8      393.18      410.40      6.02 o
   2   3   8      990.19      988.30     11.65 o
   3   3   8      136.82      134.47      2.93 o
   4   3   8       15.08       14.56      1.31 o
   5   3   8       69.42       62.52      2.14 o
   6   3   8      306.96      299.14      5.73 o
   7   3   8       90.30       91.64      3.81 o
   8   3   8       71.26       72.94      3.39 o
   9   3   8       22.32       21.61      2.04 o
  10   3   8       15.72       14.60      3.52 o
  11   3   8        7.61        9.92      3.44 o
  12   3   8        9.92       10.27      3.52 o
 -12   4   8       16.58       18.82      4.09 o
 -11   4   8        1.41        4.67      3.36 o
 -10   4   8       18.36       16.47      3.90 o
  -9   4   8      134.46      136.93      8.05 o
  -8   4   8       37.04       55.55      5.28 o
  -7   4   8       38.77       40.08      2.13 o
  -6   4   8      194.96      182.94      5.50 o
  -5   4   8      178.81      172.47      3.75 o
  -4   4   8       24.27       27.63      1.65 o
  -3   4   8      430.93      441.37      7.24 o
  -2   4   8       37.24       39.93      2.36 o
  -1   4   8       71.76       73.10      2.87 o
   0   4   8      618.83      612.75      8.11 o
   1   4   8       73.37       75.50      2.56 o
   2   4   8       35.99       38.81      2.01 o
   3   4   8      434.15      428.71      6.45 o
   4   4   8       26.41       27.98      1.59 o
   5   4   8      178.32      169.19      4.32 o
   6   4   8      199.72      186.54      4.57 o
   7   4   8       37.94       34.57      2.29 o
   8   4   8       35.66       40.02      2.71 o
   9   4   8      134.75      127.72      3.93 o
  10   4   8       18.44       17.53      3.82 o
  11   4   8        1.31        3.20      3.09 o
  12   4   8       17.05       21.73      4.28 o
 -12   5   8       13.16       20.68      4.36 o
 -11   5   8        8.12       12.72      3.81 o
 -10   5   8       16.61       16.04      3.87 o
  -9   5   8       25.90       31.14      4.55 o
  -8   5   8       17.80       22.82      4.15 o
  -7   5   8      119.51      122.23      7.72 o
  -6   5   8      173.45      181.22      4.26 o
  -5   5   8      284.56      272.44      5.37 o
  -4   5   8       98.36       99.98      3.82 o
  -3   5   8       92.39       96.80      3.29 o
  -2   5   8      170.56      161.42      3.62 o
  -1   5   8      265.67      268.06      4.84 o
   0   5   8       48.51       48.83      2.20 o
   1   5   8      268.88      264.12      4.79 o
   2   5   8      172.23      158.75      3.65 o
   3   5   8       97.17       99.85      3.04 o
   4   5   8       97.38       95.45      2.96 o
   5   5   8      283.05      267.58      5.65 o
   6   5   8      171.48      181.41      4.61 o
   7   5   8      117.61      124.74      3.89 o
   8   5   8       18.58       20.97      2.21 o
   9   5   8       24.52       21.28      3.66 o
  10   5   8       17.62       24.85      4.91 o
  11   5   8        8.01        8.25      3.68 o
  12   5   8       13.40       19.09      5.67 o
 -11   6   8       11.44       13.57      3.93 o
 -10   6   8       21.85       20.62      4.30 o
  -9   6   8        5.73        8.42      3.54 o
  -8   6   8       35.04       35.72      5.06 o
  -7   6   8       58.25       47.89      5.49 o
  -6   6   8       52.75       50.68      3.99 o
  -5   6   8      140.79      141.00      3.87 o
  -4   6   8       17.70       17.77      2.80 o
  -3   6   8      216.98      196.38      5.34 o
  -2   6   8      170.29      166.30      4.38 o
  -1   6   8      130.29      126.61      3.93 o
   0   6   8      270.94      275.05      5.74 o
   1   6   8      132.15      132.54      3.44 o
   2   6   8      170.68      164.81      3.90 o
   3   6   8      210.31      193.56      4.53 o
   4   6   8       19.35       13.82      1.97 o
   5   6   8      138.54      134.83      4.13 o
   6   6   8       54.63       53.42      3.43 o
   7   6   8       56.79       61.28      3.24 o
   8   6   8       36.37       40.07      2.67 o
   9   6   8        5.47        0.87      5.08 o
  10   6   8       21.15       21.23      4.26 o
  11   6   8       11.26        7.30      3.71 o
 -11   7   8        0.34        2.01      3.36 o
 -10   7   8        2.43        1.65      3.29 o
  -9   7   8       19.00       23.27      4.51 o
  -8   7   8       20.72       22.21      4.33 o
  -7   7   8       66.00       68.91      6.41 o
  -6   7   8        0.64       -0.50      2.53 o
  -5   7   8       20.14       18.52      3.14 o
  -4   7   8      336.99      327.31     10.73 o
  -3   7   8       77.18       76.74      3.81 o
  -2   7   8       60.89       63.68      3.04 o
  -1   7   8      228.95      222.06      7.16 o
   0   7   8      188.03      196.65      5.00 o
   1   7   8      229.53      228.85      5.77 o
   2   7   8       63.90       70.02      3.27 o
   3   7   8       75.26       83.30      5.28 o
   4   7   8      341.30      322.45      6.53 o
   5   7   8       18.41       19.59      2.68 o
   6   7   8        0.74        0.81      2.15 o
   7   7   8       63.33       60.68      3.00 o
   8   7   8       20.13       20.44      2.11 o
   9   7   8       19.96       30.78      4.65 o
  10   7   8        2.62        1.77      3.65 o
  11   7   8        0.25       -2.34      3.27 o
 -10   8   8        0.52        1.46      3.42 o
  -9   8   8       36.84       37.15      5.19 o
  -8   8   8       27.60       33.46      5.06 o
  -7   8   8        3.24       -1.59      3.57 o
  -6   8   8       80.10       78.36      3.34 o
  -5   8   8        1.38        0.84      2.32 o
  -4   8   8       11.92        8.11      2.59 o
  -3   8   8       49.32       43.71      4.22 o
  -2   8   8       77.99       78.51      4.01 o
  -1   8   8      227.55      226.25      6.42 o
   0   8   8      351.98      343.34      6.89 o
   1   8   8      221.51      215.05      5.34 o
   2   8   8       75.99       74.65      3.28 o
   3   8   8       47.88       39.51      3.07 o
   4   8   8       12.66       12.55      2.09 o
   5   8   8        1.61        0.90      1.76 o
   6   8   8       79.08       78.02      3.43 o
   7   8   8        3.23        2.74      1.88 o
   8   8   8       28.25       34.65      2.48 o
   9   8   8       35.84       40.42      8.24 o
  10   8   8        0.65       -6.25      6.28 o
 -10   9   8        2.73       -0.95      3.42 o
  -9   9   8        8.99        3.42      3.84 o
  -8   9   8        2.91        9.12      4.21 o
  -7   9   8       16.31       22.11      4.73 o
  -6   9   8       12.57       13.19      4.01 o
  -5   9   8      122.35      119.28     14.67 o
  -4   9   8       20.73       16.36      3.18 o
  -3   9   8       32.70       30.34      5.96 o
  -2   9   8       44.04       41.14      3.28 o
  -1   9   8       61.74       55.76      5.21 o
   0   9   8      172.12      169.38      7.06 o
   1   9   8       62.29       60.90      6.88 o
   2   9   8       43.56       42.86      3.91 o
   3   9   8       33.16       31.00      3.67 o
   4   9   8       21.86       16.33      2.47 o
   5   9   8      120.33      110.74      4.57 o
   6   9   8       12.90       11.21      2.34 o
   7   9   8       16.11       15.79      7.02 o
   8   9   8        2.76        5.23      2.21 o
   9   9   8        8.95       -2.01      6.22 o
  10   9   8        2.54        7.78      6.56 o
  -9  10   8       17.27       20.25      4.85 o
  -8  10   8       13.05        7.69      4.15 o
  -7  10   8        4.89       10.31      4.24 o
  -6  10   8        3.68        3.99      1.98 o
  -5  10   8        1.66        1.27      2.09 o
  -4  10   8       55.25       49.57      4.41 o
  -3  10   8       49.46       48.08      6.38 o
  -2  10   8       24.23       22.67      3.43 o
  -1  10   8       67.01       72.90      5.00 o
   0  10   8       13.19       14.19      4.58 o
   1  10   8       65.08       59.67      4.57 o
   2  10   8       24.87       21.42      3.20 o
   3  10   8       50.28       47.90      8.69 o
   4  10   8       54.67       42.16      3.77 o
   5  10   8        1.47        0.78      2.01 o
   6  10   8        3.51        1.75      2.14 o
   7  10   8        4.85        2.35      2.11 o
   8  10   8       13.35       12.98      3.52 o
   9  10   8       16.88       13.91      7.44 o
  -8  11   8        9.68       12.45      4.97 o
  -7  11   8       19.31       19.83      5.06 o
  -6  11   8        6.10       11.62      2.96 o
  -5  11   8       12.71       12.64      2.26 o
  -4  11   8        2.81        1.46      2.67 o
  -3  11   8        1.92        0.61      3.80 o
  -2  11   8       43.98       48.65      7.17 o
  -1  11   8       10.18       14.41      5.55 o
   0  11   8        9.50        9.88      2.85 o
   1  11   8       10.39        6.40      4.15 o
   2  11   8       43.55       48.89      4.35 o
   3  11   8        1.97        3.99      2.37 o
   4  11   8        2.81        0.11      2.38 o
   5  11   8       12.26       12.14      2.90 o
   6  11   8        6.25       11.36      2.48 o
   7  11   8       19.33       23.23      3.17 o
   8  11   8        9.80       12.88      2.10 o
  -6  12   8       23.11       23.10      2.86 o
  -5  12   8        1.91        0.45      2.03 o
  -4  12   8        2.98        3.22      2.03 o
  -3  12   8        9.71       14.91      2.65 o
  -2  12   8        5.72        3.84      2.08 o
  -1  12   8       12.65       19.43      4.91 o
   0  12   8       26.97       30.20      5.49 o
   1  12   8       12.99       13.33      4.51 o
   2  12   8        5.95        1.83      3.48 o
   3  12   8        9.35       15.74      3.33 o
   4  12   8        2.74       -0.58      2.59 o
   5  12   8        1.83        2.28      2.57 o
   6  12   8       23.17       22.57      5.23 o
  -4  13   8        6.95        8.76      2.43 o
  -3  13   8        0.91       -0.02      2.22 o
  -2  13   8        5.07        2.71      2.60 o
  -1  13   8        3.65        4.75      2.81 o
   0  13   8       42.41       43.65      6.28 o
   1  13   8        3.80       -3.17      3.48 o
   2  13   8        4.87        0.82      3.42 o
   3  13   8        0.77        1.10      3.26 o
   4  13   8        6.77        4.34      2.76 o
   1   0   9      229.47      230.61      4.04 o
   2   0   9       83.33       94.92      2.17 o
   3   0   9      364.21      373.22      5.75 o
   4   0   9       21.71       19.30      1.52 o
   5   0   9       18.32       17.16      1.46 o
   6   0   9       47.95       49.24      2.29 o
   7   0   9       49.28       42.01      2.56 o
   8   0   9      104.13      106.15      3.76 o
   9   0   9       17.96       15.25      2.27 o
  10   0   9        0.64        1.90      2.68 o
  11   0   9       38.19       49.03      4.51 o
  12   0   9        0.45       -1.51      2.91 o
 -12   1   9       31.27       41.41      4.59 o
 -11   1   9        8.33        8.28      4.93 o
 -10   1   9        2.53        0.06      3.26 o
  -9   1   9       10.46        3.81      3.39 o
  -8   1   9      101.12      103.23      3.54 o
  -7   1   9      456.18      450.97      8.52 o
  -6   1   9       39.57       37.00      2.38 o
  -5   1   9      230.55      221.18      4.13 o
  -4   1   9       13.12       15.55      3.47 o
  -3   1   9       11.26        9.07      1.27 o
  -2   1   9       78.74       78.14      2.52 o
  -1   1   9      140.37      145.13      3.21 o
   0   1   9      510.10      504.85      6.94 o
   1   1   9      138.08      146.23      3.34 o
   2   1   9       82.32       84.10      2.62 o
   3   1   9       10.13        8.21      1.18 o
   4   1   9       12.08       13.32      1.58 o
   5   1   9      233.72      224.10      4.38 o
   6   1   9       38.43       32.10      2.19 o
   7   1   9      462.02      469.25     10.46 o
   8   1   9      102.33      107.25      6.00 o
   9   1   9       10.31       10.17      2.52 o
  10   1   9        2.43       -1.17      3.17 o
  11   1   9        8.48        9.32      3.28 o
  12   1   9       30.51       37.58      4.64 o
 -12   2   9        6.26       16.44      4.42 o
 -11   2   9       16.86       25.50      4.67 o
 -10   2   9       52.58       53.35      5.73 o
  -9   2   9       79.20       87.33      7.29 o
  -8   2   9        6.53        9.41      2.58 o
  -7   2   9      110.84      121.26      5.72 o
  -6   2   9       90.34       94.32      3.58 o
  -5   2   9      114.05      106.19      2.90 o
  -4   2   9       56.10       48.52      2.88 o
  -3   2   9      301.75      312.53      5.18 o
  -2   2   9        6.17        5.87      1.75 o
  -1   2   9      457.10      464.88      6.53 o
   0   2   9      494.91      491.73      6.86 o
   1   2   9      470.91      472.71      6.72 o
   2   2   9        6.32        7.86      1.36 o
   3   2   9      305.77      314.32      4.75 o
   4   2   9       54.32       48.40      2.14 o
   5   2   9      115.41      104.38      3.06 o
   6   2   9       92.76       92.64      3.29 o
   7   2   9      111.54      126.89      7.68 o
   8   2   9        6.73        7.47      2.12 o
   9   2   9       81.49       87.44      3.81 o
  10   2   9       51.36       52.61      4.72 o
  11   2   9       16.57       21.63      5.54 o
  12   2   9        6.41        7.58      7.56 o
 -12   3   9       12.75       16.96      4.51 o
 -11   3   9       21.02       19.74      4.39 o
 -10   3   9       22.95       37.58      5.06 o
  -9   3   9       14.24       22.54      4.51 o
  -8   3   9       14.71       15.64      3.45 o
  -7   3   9      162.66      144.29      5.94 o
  -6   3   9       58.92       64.20      3.05 o
  -5   3   9      289.49      271.54      5.87 o
  -4   3   9      208.70      214.88      4.17 o
  -3   3   9       29.82       31.93      1.81 o
  -2   3   9      107.61      107.00      3.01 o
  -1   3   9      187.28      184.30      3.41 o
   0   3   9      103.35      104.97      2.90 o
   1   3   9      187.71      179.83      3.88 o
   2   3   9      113.55      117.82      3.16 o
   3   3   9       29.63       29.17      1.89 o
   4   3   9      207.93      210.05      4.31 o
   5   3   9      293.61      270.17      5.84 o
   6   3   9       59.88       60.26      2.99 o
   7   3   9      167.78      155.21      5.00 o
   8   3   9       14.84       12.08      2.19 o
   9   3   9       13.70       15.92      2.16 o
  10   3   9       23.37       19.09      4.79 o
  11   3   9       21.98       30.90      4.40 o
  12   3   9       12.22        9.54      5.64 o
 -12   4   9       18.82       24.71      4.67 o
 -11   4   9        2.30        3.17      3.36 o
 -10   4   9       24.76       21.63      4.64 o
  -9   4   9        0.33       -2.78      2.78 o
  -8   4   9      158.69      149.10      8.91 o
  -7   4   9      115.43      110.59      4.40 o
  -6   4   9      212.19      210.02      6.36 o
  -5   4   9       35.00       37.33      4.79 o
  -4   4   9       87.98       88.56      2.81 o
  -3   4   9       14.55       12.96      1.45 o
  -2   4   9        1.24        1.91      1.25 o
  -1   4   9     1127.45     1118.96     15.55 o
   0   4   9       75.79       72.44      2.60 o
   1   4   9     1132.30     1120.17     18.32 o
   2   4   9        1.35        1.37      1.30 o
   3   4   9       16.61       13.90      1.66 o
   4   4   9       88.06       87.04      2.91 o
   5   4   9       36.91       31.51      2.41 o
   6   4   9      214.59      211.46      6.72 o
   7   4   9      117.83      112.94      4.40 o
   8   4   9      157.82      159.83      7.88 o
   9   4   9        0.27       -2.30      2.57 o
  10   4   9       25.44       16.41      5.14 o
  11   4   9        2.56        1.16      3.24 o
  12   4   9       18.62       30.02      4.66 o
 -11   5   9        0.94        0.46      3.36 o
 -10   5   9       18.65       14.58      3.90 o
  -9   5   9        5.30       -0.98      3.32 o
  -8   5   9       18.64       19.55      4.39 o
  -7   5   9       84.09       77.79      3.10 o
  -6   5   9      111.76      114.15      5.12 o
  -5   5   9      320.87      311.17      7.47 o
  -4   5   9       41.41       37.28      2.38 o
  -3   5   9      257.89      262.97      5.65 o
  -2   5   9      274.37      286.74      5.89 o
  -1   5   9      193.26      195.05      4.88 o
   0   5   9      291.86      285.63      5.12 o
   1   5   9      190.37      187.27      4.21 o
   2   5   9      277.53      278.95      5.22 o
   3   5   9      261.90      258.11      5.00 o
   4   5   9       40.84       40.44      2.56 o
   5   5   9      325.69      302.99      6.29 o
   6   5   9      114.04      122.92      4.10 o
   7   5   9       81.33       79.39      5.06 o
   8   5   9       18.36       20.64      2.49 o
   9   5   9        5.57        4.09      1.68 o
  10   5   9       18.26       20.13      4.18 o
  11   5   9        1.16        0.95      4.97 o
 -11   6   9        2.43        1.89      3.48 o
 -10   6   9        2.58        1.28      3.75 o
  -9   6   9       37.80       40.87      5.55 o
  -8   6   9       27.57       32.97      5.28 o
  -7   6   9      119.92      107.60      3.85 o
  -6   6   9       65.09       66.68      4.67 o
  -5   6   9       57.79       61.96      3.87 o
  -4   6   9       53.56       52.89      5.35 o
  -3   6   9      119.21      122.34      3.92 o
  -2   6   9       75.83       70.91      3.98 o
  -1   6   9      206.60      204.68      5.04 o
   0   6   9      456.83      469.36      8.22 o
   1   6   9      201.58      196.15      4.42 o
   2   6   9       73.74       68.46      2.91 o
   3   6   9      117.00      114.36      4.75 o
   4   6   9       51.05       54.11      2.92 o
   5   6   9       59.28       52.12      2.90 o
   6   6   9       65.54       67.41      3.28 o
   7   6   9      122.25      106.87      5.32 o
   8   6   9       28.20       24.33      2.49 o
   9   6   9       37.81       36.36      4.00 o
  10   6   9        2.45       -0.78      3.32 o
  11   6   9        2.13        4.24      3.82 o
 -10   7   9       10.39       10.04      4.30 o
  -9   7   9        0.96        4.76      3.63 o
  -8   7   9        7.99        9.21      4.30 o
  -7   7   9        6.57        7.48      1.72 o
  -6   7   9      138.14      137.78      8.88 o
  -5   7   9       42.33       55.01      3.58 o
  -4   7   9       17.54       17.23      2.52 o
  -3   7   9      295.79      296.48      9.24 o
  -2   7   9       35.47       40.27      2.65 o
  -1   7   9       29.38       24.96      2.32 o
   0   7   9       35.85       42.35      2.77 o
   1   7   9       29.69       27.70      2.09 o
   2   7   9       34.72       36.28      2.28 o
   3   7   9      298.30      295.05      6.30 o
   4   7   9       18.92       18.57      4.59 o
   5   7   9       41.49       46.66      2.88 o
   6   7   9      134.99      137.32      4.46 o
   7   7   9        6.39        3.15      2.71 o
   8   7   9        8.22       10.84      2.63 o
   9   7   9        1.16        0.61      1.70 o
  10   7   9       10.21        0.89      3.80 o
 -10   8   9       20.40       22.79      5.06 o
  -9   8   9       18.67       19.37      4.94 o
  -8   8   9       21.57       17.63      4.79 o
  -7   8   9       19.62       19.26      1.78 o
  -6   8   9        1.13       -1.89      3.26 o
  -5   8   9       59.04       50.16      4.30 o
  -4   8   9        1.66        1.45      1.90 o
  -3   8   9        3.89        4.83      2.08 o
  -2   8   9       26.62       34.35      3.06 o
  -1   8   9       30.99       34.96      3.21 o
   0   8   9       39.53       38.60      3.24 o
   1   8   9       30.87       34.17      3.14 o
   2   8   9       26.04       28.76      2.47 o
   3   8   9        4.51        1.98      1.78 o
   4   8   9        1.48       -0.26      1.69 o
   5   8   9       60.90       57.50      3.18 o
   6   8   9        1.04        0.94      1.78 o
   7   8   9       18.65       15.47      2.60 o
   8   8   9       21.76       23.79      4.05 o
   9   8   9       18.98       21.68      4.66 o
  10   8   9       19.72        7.87      7.47 o
  -9   9   9        0.35       -3.02      3.57 o
  -8   9   9       16.84       17.45      4.70 o
  -7   9   9        3.83        1.46      3.60 o
  -6   9   9       28.35       22.28      2.94 o
  -5   9   9       17.99       14.91      4.26 o
  -4   9   9       15.25       16.53      3.33 o
  -3   9   9        0.59       -1.55      2.07 o
  -2   9   9       22.14       20.29      3.01 o
  -1   9   9       57.07       59.53      4.66 o
   0   9   9       40.51       37.79      3.24 o
   1   9   9       56.97       49.77      4.36 o
   2   9   9       22.70       15.35      2.55 o
   3   9   9        0.85       -1.59      1.59 o
   4   9   9       14.14       11.79      2.86 o
   5   9   9       17.84       17.30      2.31 o
   6   9   9       27.03       20.20      3.66 o
   7   9   9        3.98        2.00      2.34 o
   8   9   9       16.94       16.83      2.64 o
   9   9   9        0.28        1.10      5.98 o
  -8  10   9        9.96       13.33      4.91 o
  -7  10   9       62.00       72.05      7.44 o
  -6  10   9        7.71       10.90      6.07 o
  -5  10   9        4.06        5.57      2.02 o
  -4  10   9        7.10        6.31      3.00 o
  -3  10   9       13.01       15.82      4.16 o
  -2  10   9       68.46       79.18      6.48 o
  -1  10   9        0.55        1.44      2.02 o
   0  10   9       17.44       10.48      5.06 o
   1  10   9        0.51        0.54      3.00 o
   2  10   9       68.10       76.51      5.13 o
   3  10   9       12.38       17.08      3.21 o
   4  10   9        6.83        4.87      2.52 o
   5  10   9        4.13        4.13      3.22 o
   6  10   9        7.89        8.08      2.42 o
   7  10   9       62.69       94.85      5.34 o
   8  10   9        9.85       11.15      2.59 o
  -7  11   9        1.34       -1.07      4.15 o
  -6  11   9       12.30       14.34      2.63 o
  -5  11   9        2.91        4.69      2.05 o
  -4  11   9       27.39       29.58      4.29 o
  -3  11   9       14.29       19.65      3.85 o
  -2  11   9        1.43        2.58      2.87 o
  -1  11   9       15.43       18.38      4.42 o
   0  11   9        1.60        2.72      3.11 o
   1  11   9       16.22       16.06      3.53 o
   2  11   9        1.27        0.34      2.52 o
   3  11   9       14.33        8.27      3.34 o
   4  11   9       27.27       31.81      3.86 o
   5  11   9        3.11        0.52      2.59 o
   6  11   9       12.74       10.97      2.71 o
   7  11   9        1.34        6.07      2.77 o
  -5  12   9       12.70       11.96      2.99 o
  -4  12   9       14.62       11.81      3.05 o
  -3  12   9        0.04       -0.12      2.10 o
  -2  12   9        8.43       14.06      4.59 o
  -1  12   9        1.02        0.94      2.89 o
   0  12   9       16.05       23.57      4.00 o
   1  12   9        1.09        3.10      2.65 o
   2  12   9        8.26        7.18      3.11 o
   3  12   9        0.07       -2.49      2.49 o
   4  12   9       14.17       11.66      6.36 o
   5  12   9       12.43       12.06      3.25 o
  -2  13   9       10.71        6.10      2.53 o
  -1  13   9        1.54        1.08      3.04 o
   0  13   9        6.99        5.42      3.32 o
   1  13   9        1.63        4.81      4.79 o
   2  13   9       10.92        8.03      3.41 o
   0   0  10       75.03       77.16      4.24 o
   1   0  10      134.50      125.56      3.03 o
   2   0  10      195.59      186.80      3.55 o
   3   0  10       61.60       60.85      2.68 o
   4   0  10       70.44       72.67      2.95 o
   5   0  10      133.14      123.85      3.71 o
   6   0  10        1.49        0.59      1.97 o
   7   0  10       84.58       82.20      5.95 o
   8   0  10        0.97        0.74      1.96 o
   9   0  10        5.05        4.73      2.21 o
  10   0  10        5.79        5.00      3.15 o
  11   0  10       11.56       12.12      3.61 o
  12   0  10       16.75       20.57      4.06 o
 -12   1  10        6.73        7.96      3.30 o
 -11   1  10       24.15       29.93      4.32 o
 -10   1  10        6.83        4.41      2.88 o
  -9   1  10       16.38       16.22      2.94 o
  -8   1  10       46.54       44.20      3.80 o
  -7   1  10        0.90       -0.45      2.06 o
  -6   1  10      166.84      160.49      6.31 o
  -5   1  10       10.09        7.80      1.60 o
  -4   1  10       72.05       71.56      3.08 o
  -3   1  10       14.17       15.27      1.83 o
  -2   1  10      144.51      135.48      3.89 o
  -1   1  10      254.94      254.51      4.47 o
   0   1  10        0.00       -1.13      1.13 o
   1   1  10      254.93      251.67      4.65 o
   2   1  10      142.29      139.79      4.08 o
   3   1  10       12.59        9.36      1.99 o
   4   1  10       74.34       74.07      2.65 o
   5   1  10        9.42        7.71      1.78 o
   6   1  10      172.95      157.02      5.11 o
   7   1  10        0.92       -1.99      1.99 o
   8   1  10       45.15       44.37      3.20 o
   9   1  10       16.20       14.47      5.02 o
  10   1  10        6.18        6.75      3.20 o
  11   1  10       24.89       30.12      4.42 o
  12   1  10        6.97       10.32      3.53 o
 -12   2  10        9.15       14.47      3.70 o
 -11   2  10       25.01       26.93      5.25 o
 -10   2  10       24.65       25.62      4.88 o
  -9   2  10       84.64       89.47      7.44 o
  -8   2  10       20.76       17.13      2.02 o
  -7   2  10       57.98       57.95      9.73 o
  -6   2  10      141.24      136.77      5.91 o
  -5   2  10       56.95       58.22      3.28 o
  -4   2  10       27.41       24.34      2.27 o
  -3   2  10      122.34      116.77      3.67 o
  -2   2  10      210.39      214.88      4.97 o
  -1   2  10       21.81       22.66      1.70 o
   0   2  10      545.85      529.67      7.49 o
   1   2  10       21.45       19.80      1.75 o
   2   2  10      215.20      215.09      4.61 o
   3   2  10      122.56      121.21      3.29 o
   4   2  10       28.86       24.82      1.89 o
   5   2  10       56.77       52.87      2.78 o
   6   2  10      143.43      139.02      4.82 o
   7   2  10       58.13       56.16      3.52 o
   8   2  10       21.09       19.85      2.60 o
   9   2  10       83.10       75.94      6.85 o
  10   2  10       25.55       26.39      4.58 o
  11   2  10       24.95       31.02      9.32 o
  12   2  10        8.89       12.10      7.41 o
 -11   3  10        7.23       10.62      4.33 o
 -10   3  10       15.91       17.39      4.64 o
  -9   3  10       12.86        7.84      4.06 o
  -8   3  10       32.24       31.40      2.16 o
  -7   3  10       33.63       36.79      3.66 o
  -6   3  10      116.33      112.14     13.77 o
  -5   3  10       91.12       89.40      4.62 o
  -4   3  10      240.16      238.70      5.33 o
  -3   3  10      141.86      139.99      4.08 o
  -2   3  10      390.63      364.09      7.64 o
  -1   3  10       52.71       52.61      2.28 o
   0   3  10      185.68      190.88      4.08 o
   1   3  10       51.94       54.55      2.45 o
   2   3  10      390.17      371.21      6.11 o
   3   3  10      145.05      147.79      4.25 o
   4   3  10      244.94      242.75      4.83 o
   5   3  10       90.23       93.27      5.17 o
   6   3  10      119.16      106.67      3.83 o
   7   3  10       34.67       35.92      3.05 o
   8   3  10       31.48       24.24      4.21 o
   9   3  10       12.58        9.36      2.21 o
  10   3  10       16.83       23.07      4.33 o
  11   3  10        7.25        4.18      3.51 o
 -11   4  10        4.14        5.70      3.87 o
 -10   4  10       22.23       14.89      4.51 o
  -9   4  10       39.54       41.76      5.70 o
  -8   4  10       32.41       41.61      3.90 o
  -7   4  10       69.11       63.39      4.58 o
  -6   4  10        9.77       10.41      3.37 o
  -5   4  10      102.34      106.33      8.17 o
  -4   4  10      143.31      148.08      4.25 o
  -3   4  10        0.46        2.12      1.60 o
  -2   4  10      441.69      438.12      7.84 o
  -1   4  10      435.10      425.03      7.67 o
   0   4  10      349.09      351.53      5.90 o
   1   4  10      442.30      418.78      7.13 o
   2   4  10      442.95      436.67      6.94 o
   3   4  10        0.70       -1.26      1.26 o
   4   4  10      145.18      143.48      4.84 o
   5   4  10      100.67      103.08      3.79 o
   6   4  10        9.98        8.87      2.06 o
   7   4  10       69.27       66.70      5.73 o
   8   4  10       32.41       34.18      3.01 o
   9   4  10       40.07       43.62      3.08 o
  10   4  10       22.72       20.56      7.44 o
  11   4  10        3.83        0.74      3.17 o
 -11   5  10       10.50       12.08      4.58 o
 -10   5  10        3.00        2.84      3.87 o
  -9   5  10       18.14       17.60      4.58 o
  -8   5  10       23.20       18.33      4.67 o
  -7   5  10       40.33       36.92      3.94 o
  -6   5  10       83.06       77.65      5.07 o
  -5   5  10       16.35       15.62      2.49 o
  -4   5  10       99.90       84.43      4.06 o
  -3   5  10       53.17       49.93      2.82 o
  -2   5  10      108.25      105.82      4.39 o
  -1   5  10      140.78      138.54      4.37 o
   0   5  10      340.85      346.58      5.99 o
   1   5  10      145.95      152.43      3.92 o
   2   5  10      111.54      103.92      4.11 o
   3   5  10       51.41       46.66      2.79 o
   4   5  10      102.26       97.08      3.69 o
   5   5  10       16.12       15.12      2.20 o
   6   5  10       83.54       87.86      5.48 o
   7   5  10       41.71       39.21      3.16 o
   8   5  10       22.62       24.66      2.74 o
   9   5  10       18.00       21.04      2.45 o
  10   5  10        3.11        2.12      6.85 o
  11   5  10       10.24       14.04      6.57 o
 -10   6  10        4.25        5.80      3.75 o
  -9   6  10        9.33       11.62      4.30 o
  -8   6  10       16.34       15.10      4.64 o
  -7   6  10       39.91       35.35      5.58 o
  -6   6  10       35.04       32.75      3.95 o
  -5   6  10       14.43       12.91      2.47 o
  -4   6  10       63.46       59.83      3.72 o
  -3   6  10       34.69       35.53      2.57 o
  -2   6  10      143.87      151.97      5.60 o
  -1   6  10      161.16      171.60      5.17 o
   0   6  10      315.60      319.81      6.76 o
   1   6  10      157.60      170.55      4.28 o
   2   6  10      139.63      153.04      6.21 o
   3   6  10       35.76       38.15      2.71 o
   4   6  10       65.64       58.55      3.11 o
   5   6  10       15.07       16.72      2.24 o
   6   6  10       34.95       30.73      2.63 o
   7   6  10       40.41       39.62      3.21 o
   8   6  10       16.22       16.74      2.48 o
   9   6  10        9.79        9.72      2.10 o
  10   6  10        4.19       -1.87      3.47 o
 -10   7  10        3.04        5.49      4.15 o
  -9   7  10       18.29       26.17      5.43 o
  -8   7  10        6.83        1.62      3.97 o
  -7   7  10       19.24       32.00      5.46 o
  -6   7  10       55.50       55.64      6.92 o
  -5   7  10       66.70       55.56      4.66 o
  -4   7  10        4.45        5.90      2.18 o
  -3   7  10       62.98       63.96      3.89 o
  -2   7  10       23.04       23.43      2.36 o
  -1   7  10       45.06       46.04      5.00 o
   0   7  10       76.88       74.56      3.71 o
   1   7  10       46.78       50.56      3.22 o
   2   7  10       22.17       21.02      2.36 o
   3   7  10       65.00       72.74      3.38 o
   4   7  10        3.88        1.43      1.75 o
   5   7  10       66.94       59.39      3.27 o
   6   7  10       55.34       62.52      3.97 o
   7   7  10       18.17       21.01      2.90 o
   8   7  10        7.28        4.28      2.49 o
   9   7  10       18.32       17.27      5.09 o
  10   7  10        2.89       -1.37      3.72 o
  -9   8  10        5.92       10.65      4.61 o
  -8   8  10       27.77       30.63      5.73 o
  -7   8  10       22.47       22.73      2.35 o
  -6   8  10       51.44       57.16      6.74 o
  -5   8  10       48.11       55.82     12.34 o
  -4   8  10       27.37       17.96      3.88 o
  -3   8  10        7.09        9.35      2.35 o
  -2   8  10       18.50        8.30      2.41 o
  -1   8  10       48.98       52.07      4.38 o
   0   8  10        4.38        5.41      1.93 o
   1   8  10       47.33       47.28      4.46 o
   2   8  10       19.62       19.49      2.94 o
   3   8  10        7.88        8.20      2.04 o
   4   8  10       28.03       22.31      2.90 o
   5   8  10       47.93       49.30      3.16 o
   6   8  10       51.70       57.05      3.32 o
   7   8  10       22.60       21.10      2.90 o
   8   8  10       28.40       28.11      2.89 o
   9   8  10        5.68        7.52      1.87 o
  -8   9  10        1.34       -1.40      4.51 o
  -7   9  10       22.07       24.28      2.35 o
  -6   9  10        8.80        8.48      4.64 o
  -5   9  10       24.15       32.35      4.16 o
  -4   9  10       25.19       31.02      4.01 o
  -3   9  10        4.47        1.76      2.36 o
  -2   9  10       57.77       60.26      4.03 o
  -1   9  10        0.87        2.54      2.17 o
   0   9  10       41.14       46.10      4.50 o
   1   9  10        0.90        0.09      2.07 o
   2   9  10       56.89       53.38      4.03 o
   3   9  10        4.34        6.14      2.35 o
   4   9  10       25.63       25.34      2.68 o
   5   9  10       24.36       26.78      2.73 o
   6   9  10        8.53        7.59      2.27 o
   7   9  10       21.46       26.58      4.50 o
   8   9  10        1.43        2.08      2.19 o
  -7  10  10        1.28        1.79      2.27 o
  -6  10  10       55.30       57.64      4.07 o
  -5  10  10       34.18       33.77      6.28 o
  -4  10  10        3.55       -0.07      4.73 o
  -3  10  10       10.48        6.39      4.41 o
  -2  10  10        2.47        3.50      2.35 o
  -1  10  10        7.76        9.54      3.17 o
   0  10  10        5.05        7.41      2.94 o
   1  10  10        7.90       11.54      6.65 o
   2  10  10        2.65        2.22      2.73 o
   3  10  10       10.01       13.08      3.12 o
   4  10  10        3.81        0.42      2.36 o
   5  10  10       34.79       38.23      3.52 o
   6  10  10       55.40       55.65      4.62 o
   7  10  10        1.27        3.95      4.73 o
  -6  11  10        3.15        5.38      3.98 o
  -5  11  10        6.09        4.05      2.65 o
  -4  11  10        9.34        6.86      3.23 o
  -3  11  10        3.86        2.58      3.13 o
  -2  11  10        4.44        2.21      5.51 o
  -1  11  10        5.85        6.69      3.57 o
   0  11  10       19.37       19.18      7.84 o
   1  11  10        5.68        5.63      3.51 o
   2  11  10        4.94        7.66      3.11 o
   3  11  10        3.60       -0.37      5.31 o
   4  11  10        9.78        5.22      7.23 o
   5  11  10        6.12        7.94      3.09 o
   6  11  10        3.07        5.72      7.23 o
  -3  12  10       11.43       10.48      5.31 o
  -2  12  10        2.49        5.14      3.22 o
  -1  12  10       15.20       19.16      5.75 o
   0  12  10        3.33       -0.36      3.01 o
   1  12  10       15.51       14.58      4.38 o
   2  12  10        2.37        3.56      3.77 o
   3  12  10       10.96       12.41      3.51 o
   1   0  11       26.68       24.83      2.65 o
   2   0  11      135.74      129.01      4.05 o
   3   0  11        5.81        6.59      1.63 o
   4   0  11       20.10       20.69      2.08 o
   5   0  11       42.60       44.34      3.06 o
   6   0  11      167.66      161.84      5.58 o
   7   0  11       56.07       53.71      3.63 o
   8   0  11      102.77      116.65      5.04 o
   9   0  11        5.69       -0.86      2.10 o
  10   0  11       30.98       31.25      4.51 o
  11   0  11       10.34       16.90      5.29 o
 -11   1  11        4.89        8.01      3.60 o
 -10   1  11       29.00       22.61      4.14 o
  -9   1  11        7.80        7.64      2.84 o
  -8   1  11       43.17       41.60      5.25 o
  -7   1  11       56.69       54.28      9.96 o
  -6   1  11        5.62        6.79      3.23 o
  -5   1  11       52.97       45.06      3.92 o
  -4   1  11       76.56       79.56      3.22 o
  -3   1  11       10.42        8.19      1.75 o
  -2   1  11      235.74      239.74      5.47 o
  -1   1  11      216.65      212.96      4.27 o
   0   1  11      114.43      119.00      3.30 o
   1   1  11      217.06      216.84      4.50 o
   2   1  11      238.97      235.34      4.75 o
   3   1  11       10.15       10.33      1.66 o
   4   1  11       76.16       83.14      2.95 o
   5   1  11       53.09       49.13      2.84 o
   6   1  11        5.70        7.65      2.22 o
   7   1  11       57.70       54.22      3.63 o
   8   1  11       43.13       49.32      4.68 o
   9   1  11        7.41        3.85      2.27 o
  10   1  11       29.56       27.54      3.00 o
  11   1  11        4.87        4.07      3.48 o
 -11   2  11        1.88        0.24      3.75 o
 -10   2  11       36.69       34.26      5.83 o
  -9   2  11        0.24        3.96      3.46 o
  -8   2  11      105.04      104.81      5.67 o
  -7   2  11       21.08       22.74      3.34 o
  -6   2  11       80.28       76.62      4.98 o
  -5   2  11       67.31       63.08      4.56 o
  -4   2  11        7.76        6.69      1.78 o
  -3   2  11       84.55       87.18      3.44 o
  -2   2  11       37.47       37.53      2.56 o
  -1   2  11      348.05      330.74      5.53 o
   0   2  11       64.04       57.98      2.49 o
   1   2  11      350.72      334.72      5.80 o
   2   2  11       36.55       31.71      2.14 o
   3   2  11       84.84       83.05      6.13 o
   4   2  11        8.37       10.50      1.95 o
   5   2  11       69.33       65.28      3.13 o
   6   2  11       80.28       83.02      4.18 o
   7   2  11       21.33       18.72      3.38 o
   8   2  11      104.27      103.59      4.74 o
   9   2  11        0.22        3.12      2.19 o
  10   2  11       38.13       45.18      3.35 o
  11   2  11        1.87        1.87      5.12 o
 -11   3  11        2.07        2.20      4.33 o
 -10   3  11        5.73        6.47      4.21 o
  -9   3  11        3.73        9.40      4.30 o
  -8   3  11       20.55       21.59      3.56 o
  -7   3  11      105.19       99.13      5.68 o
  -6   3  11       62.12       54.65      4.33 o
  -5   3  11      175.77      172.47      7.04 o
  -4   3  11        5.18        7.01      1.75 o
  -3   3  11       84.63       80.30      3.36 o
  -2   3  11        8.87        9.08      1.87 o
  -1   3  11      148.15      146.07      3.58 o
   0   3  11       63.66       60.29      2.60 o
   1   3  11      145.50      144.92      5.10 o
   2   3  11        8.21        8.43      1.63 o
   3   3  11       84.93       78.10      3.06 o
   4   3  11        4.66        2.60      1.78 o
   5   3  11      176.85      154.86      4.62 o
   6   3  11       63.03       57.78      3.78 o
   7   3  11      106.00      109.63      4.78 o
   8   3  11       20.83       18.78      2.88 o
   9   3  11        3.48       -1.63      2.17 o
  10   3  11        6.25        5.00      4.73 o
  11   3  11        1.98       -2.73      3.26 o
 -10   4  11       20.25       20.38      5.12 o
  -9   4  11       15.10       14.03      4.61 o
  -8   4  11       25.32       24.93      3.65 o
  -7   4  11       30.98       30.34      3.85 o
  -6   4  11       24.30       28.56      3.76 o
  -5   4  11       24.94       30.41      5.96 o
  -4   4  11       27.81       21.77      4.51 o
  -3   4  11      177.71      182.22      4.97 o
  -2   4  11       24.97       21.30      2.21 o
  -1   4  11       39.18       46.66      3.78 o
   0   4  11      263.62      246.61      4.96 o
   1   4  11       38.37       39.06      2.83 o
   2   4  11       26.55       24.39      2.07 o
   3   4  11      176.03      172.55      4.86 o
   4   4  11       25.78       25.78      2.43 o
   5   4  11       26.33       25.46      2.47 o
   6   4  11       25.61       22.73      2.85 o
   7   4  11       31.50       26.44      3.04 o
   8   4  11       26.05       34.85      3.53 o
   9   4  11       15.67       19.39      2.71 o
  10   4  11       20.38       18.19      2.42 o
 -10   5  11        7.43       15.68      4.76 o
  -9   5  11       19.18       20.89      5.16 o
  -8   5  11        5.55        4.64      4.09 o
  -7   5  11        1.94       -2.32      2.32 o
  -6   5  11        5.72       -2.34      2.34 o
  -5   5  11       18.16       22.72      3.50 o
  -4   5  11       17.43       15.83      2.62 o
  -3   5  11       44.18       48.53      2.88 o
  -2   5  11       38.99       38.11      2.70 o
  -1   5  11       56.76       58.34      4.26 o
   0   5  11      151.43      144.92      3.81 o
   1   5  11       55.51       59.62      2.74 o
   2   5  11       36.48       36.66      2.38 o
   3   5  11       46.04       47.38      2.93 o
   4   5  11       17.29       20.14      3.50 o
   5   5  11       18.03       17.71      2.34 o
   6   5  11        6.24        5.98      2.32 o
   7   5  11        1.87       -0.01      2.01 o
   8   5  11        5.22        3.46      2.23 o
   9   5  11       19.16       25.60      2.90 o
  10   5  11        7.50       10.50      3.35 o
  -9   6  11       18.60       23.61      5.58 o
  -8   6  11       11.00       15.04      4.94 o
  -7   6  11       14.86       12.39      3.42 o
  -6   6  11       20.86       27.02      3.93 o
  -5   6  11       95.95      102.83      6.08 o
  -4   6  11       35.03       36.73      3.85 o
  -3   6  11       29.68       21.09      2.80 o
  -2   6  11        6.61        4.40      1.84 o
  -1   6  11       39.87       36.15      2.78 o
   0   6  11        0.01       -1.63      1.63 o
   1   6  11       39.38       37.34      2.46 o
   2   6  11        7.40        5.98      1.94 o
   3   6  11       31.53       32.07      2.68 o
   4   6  11       34.49       45.34      3.07 o
   5   6  11       94.87      101.61      5.16 o
   6   6  11       20.85       20.85      2.90 o
   7   6  11       14.33       11.14      2.55 o
   8   6  11       11.34       10.49      2.57 o
   9   6  11       18.89       23.46      2.80 o
  -9   7  11       16.04       12.54      5.06 o
  -8   7  11       11.37       13.24      4.82 o
  -7   7  11        2.33        7.99      4.67 o
  -6   7  11       11.27        5.83      5.03 o
  -5   7  11       32.20       35.47      7.37 o
  -4   7  11        0.37        1.67      2.15 o
  -3   7  11       32.87       35.19      3.34 o
  -2   7  11       68.31       73.67      3.52 o
  -1   7  11       93.46       99.59      4.04 o
   0   7  11        1.17        4.20      1.88 o
   1   7  11       90.48       89.74      4.57 o
   2   7  11       69.79       65.91      3.39 o
   3   7  11       31.54       33.31      4.83 o
   4   7  11        0.36        1.53      1.82 o
   5   7  11       33.41       35.35      4.72 o
   6   7  11       11.35       15.95      2.84 o
   7   7  11        2.31        4.52      2.71 o
   8   7  11       11.68        8.84      2.57 o
   9   7  11       15.94       12.63      2.43 o
  -8   8  11        6.08       -2.07      4.09 o
  -7   8  11       53.04       73.42      7.66 o
  -6   8  11        9.47       17.11      5.40 o
  -5   8  11       61.19       60.94     12.00 o
  -4   8  11        1.44       -1.50      2.08 o
  -3   8  11       13.33       15.43      3.36 o
  -2   8  11       18.79       25.80      4.12 o
  -1   8  11        5.06        5.04      1.98 o
   0   8  11       45.66       55.26      3.83 o
   1   8  11        5.00        1.96      2.11 o
   2   8  11       18.15       22.32      2.57 o
   3   8  11       13.24       11.62      2.30 o
   4   8  11        1.38       -0.13      1.93 o
   5   8  11       59.66       58.37      3.51 o
   6   8  11        9.62        3.77      2.50 o
   7   8  11       53.63       65.25      4.20 o
   8   8  11        6.25        4.26      2.38 o
  -7   9  11        2.63        1.16      1.92 o
  -6   9  11       38.18       29.53      6.16 o
  -5   9  11        0.47       -4.03      4.24 o
  -4   9  11        7.19        5.35      2.58 o
  -3   9  11       18.39       19.86      3.13 o
  -2   9  11        5.52        3.79      2.38 o
  -1   9  11       44.07       40.76      4.41 o
   0   9  11        0.45        0.18      2.29 o
   1   9  11       44.10       48.11      4.04 o
   2   9  11        5.80        2.93      2.31 o
   3   9  11       17.85       19.03      3.87 o
   4   9  11        7.72        5.76      2.21 o
   5   9  11        0.55        3.27      2.04 o
   6   9  11       38.05       34.56      3.58 o
   7   9  11        2.59        3.19      2.62 o
  -6  10  11       12.28        7.49      2.70 o
  -5  10  11       29.13       22.57      6.13 o
  -4  10  11       18.56       26.67      4.37 o
  -3  10  11        3.89       -2.49      2.49 o
  -2  10  11        8.37       14.15      3.36 o
  -1  10  11       11.96       11.01      3.30 o
   0  10  11        8.21       11.12      3.35 o
   1  10  11       11.97       16.12      3.56 o
   2  10  11        8.80        7.70      3.92 o
   3  10  11        4.25        0.68      2.78 o
   4  10  11       18.81       24.13      6.47 o
   5  10  11       30.01       29.32      3.71 o
   6  10  11       12.16       10.36      3.34 o
  -4  11  11        0.09       -2.79      2.89 o
  -3  11  11       12.04        6.26      3.75 o
  -2  11  11        7.91        6.09      3.34 o
  -1  11  11       16.07       16.93      3.89 o
   0  11  11        9.62       11.30      6.86 o
   1  11  11       16.13       21.82      4.05 o
   2  11  11        7.85        7.44      3.33 o
   3  11  11       12.67       14.20      3.62 o
   4  11  11        0.05       -1.31      2.84 o
   0   0  12      439.32      416.15     12.31 o
   1   0  12       17.05       18.29      1.86 o
   2   0  12       67.45       74.95      3.02 o
   3   0  12       33.67       34.44      2.35 o
   4   0  12        5.57        8.29      1.94 o
   5   0  12       70.63       69.17      3.95 o
   6   0  12        3.55        5.23      2.37 o
   7   0  12      183.40      193.79      6.48 o
   8   0  12       58.87       70.40      4.33 o
   9   0  12       84.39       89.16      4.77 o
  10   0  12       29.73       23.49      3.12 o
 -10   1  12       16.32       13.24      4.11 o
  -9   1  12        6.01        5.52      2.55 o
  -8   1  12       35.37       40.30      4.19 o
  -7   1  12        1.72       -0.67      2.70 o
  -6   1  12       54.09       53.14      4.47 o
  -5   1  12       42.04       40.83      4.02 o
  -4   1  12       19.91       15.69      2.43 o
  -3   1  12      115.88      121.97      4.18 o
  -2   1  12       64.85       63.40      3.64 o
  -1   1  12       92.74       97.61      3.79 o
   0   1  12        5.91        6.11      1.66 o
   1   1  12       91.50       97.43      3.19 o
   2   1  12       64.30       63.03      2.77 o
   3   1  12      116.90      123.11      3.68 o
   4   1  12       20.15       24.15      2.40 o
   5   1  12       41.88       44.63      3.37 o
   6   1  12       53.42       50.44      3.68 o
   7   1  12        1.76        4.15      2.48 o
   8   1  12       34.99       34.71      3.54 o
   9   1  12        6.42        7.77      2.69 o
  10   1  12       16.83       10.75      2.65 o
 -10   2  12        5.71        0.98      3.97 o
  -9   2  12       44.44       43.95      4.43 o
  -8   2  12       27.45       25.96      3.87 o
  -7   2  12      121.17      135.49      6.64 o
  -6   2  12        1.17        0.61      2.44 o
  -5   2  12       82.40       78.32      6.31 o
  -4   2  12       15.42       18.94      3.46 o
  -3   2  12       17.97       15.18      2.13 o
  -2   2  12      134.34      134.76      4.42 o
  -1   2  12       10.82       15.16      2.14 o
   0   2  12        7.83        5.07      1.66 o
   1   2  12       11.32       12.88      1.84 o
   2   2  12      134.26      130.17      3.73 o
   3   2  12       18.66       16.24      2.25 o
   4   2  12       16.47       14.42      2.15 o
   5   2  12       85.10       85.95      5.07 o
   6   2  12        1.15        0.15      2.15 o
   7   2  12      121.36      124.63      6.36 o
   8   2  12       26.88       22.27      3.05 o
   9   2  12       45.79       53.16      4.10 o
  10   2  12        6.12        6.10      2.35 o
 -10   3  12        3.35        5.89      4.36 o
  -9   3  12        0.33       -2.54      2.54 o
  -8   3  12       13.25       21.15      3.58 o
  -7   3  12       25.98       32.18      4.00 o
  -6   3  12       15.21        9.15      5.16 o
  -5   3  12       15.35       16.73      3.43 o
  -4   3  12       31.87       30.59      2.98 o
  -3   3  12        1.88        4.75      2.00 o
  -2   3  12       49.15       54.97      3.63 o
  -1   3  12       83.79       84.47      3.64 o
   0   3  12        0.05       -1.32      1.32 o
   1   3  12       87.88       79.61      3.03 o
   2   3  12       48.60       45.65      2.50 o
   3   3  12        2.28        2.54      2.15 o
   4   3  12       32.60       29.96      2.62 o
   5   3  12       15.36       12.79      2.22 o
   6   3  12       16.15       16.64      2.78 o
   7   3  12       26.55       27.28      3.13 o
   8   3  12       12.47        9.68      2.69 o
   9   3  12        0.39       -1.98      2.04 o
  10   3  12        3.59        2.51      2.59 o
  -9   4  12       10.82       12.81      4.82 o
  -8   4  12        5.92        5.35      3.05 o
  -7   4  12       27.10       26.54      3.92 o
  -6   4  12       95.11      111.39      7.02 o
  -5   4  12       14.71       14.43      6.77 o
  -4   4  12       13.54        9.65      2.39 o
  -3   4  12        4.14        2.80      1.70 o
  -2   4  12       18.48       18.15      2.30 o
  -1   4  12       24.11       28.61      2.55 o
   0   4  12      113.20      106.11      3.46 o
   1   4  12       23.79       25.61      2.16 o
   2   4  12       17.12       14.00      1.94 o
   3   4  12        3.56       -0.16      1.74 o
   4   4  12       14.55       18.07      2.36 o
   5   4  12       14.45       17.11      2.39 o
   6   4  12       95.53       95.58      4.70 o
   7   4  12       28.29       29.89      3.18 o
   8   4  12        6.27        3.41      2.43 o
   9   4  12       11.00       14.02      2.83 o
  -9   5  12        4.82        1.10      4.21 o
  -8   5  12        8.87        8.96      3.14 o
  -7   5  12        0.64        0.43      2.78 o
  -6   5  12       12.28       11.88      3.37 o
  -5   5  12       21.62       27.59      4.04 o
  -4   5  12       16.85       18.05      2.81 o
  -3   5  12       47.12       52.08      4.25 o
  -2   5  12       19.06       23.76      2.49 o
  -1   5  12       16.47       16.50      2.36 o
   0   5  12       91.24       91.11      5.12 o
   1   5  12       17.01       15.67      1.98 o
   2   5  12       19.15       19.74      2.43 o
   3   5  12       47.90       50.91      3.11 o
   4   5  12       16.55       17.27      2.48 o
   5   5  12       21.11       19.59      2.56 o
   6   5  12       12.10       13.94      3.32 o
   7   5  12        0.75        1.98      2.33 o
   8   5  12        8.99        9.98      2.67 o
   9   5  12        5.01        2.71      2.30 o
  -9   6  12        3.48        6.10      4.91 o
  -8   6  12       19.09       15.74      5.28 o
  -7   6  12        7.71        7.90      3.36 o
  -6   6  12       59.93       57.20      5.17 o
  -5   6  12       45.34       43.13      4.74 o
  -4   6  12       38.04       33.47      3.45 o
  -3   6  12        5.39        4.69      2.38 o
  -2   6  12       21.83       24.96      2.65 o
  -1   6  12       20.06       28.25      2.79 o
   0   6  12        5.51        5.62      2.18 o
   1   6  12       20.77       21.09      2.48 o
   2   6  12       22.93       20.71      2.56 o
   3   6  12        5.45        6.21      2.03 o
   4   6  12       37.56       37.78      2.99 o
   5   6  12       44.16       37.40      3.05 o
   6   6  12       59.30       57.34      4.03 o
   7   6  12        7.70        7.64      2.61 o
   8   6  12       19.13       22.03      3.03 o
   9   6  12        3.24        3.97      3.08 o
  -8   7  12       11.10       13.60      5.34 o
  -7   7  12        4.43        0.58      4.45 o
  -6   7  12        5.22        6.76      3.43 o
  -5   7  12       37.25       39.38      5.98 o
  -4   7  12        3.51        2.27      3.02 o
  -3   7  12        5.32        5.41      2.47 o
  -2   7  12       33.16       42.51      3.70 o
  -1   7  12       63.11       66.71      3.66 o
   0   7  12      284.12      280.38      6.98 o
   1   7  12       64.65       53.80      4.12 o
   2   7  12       31.53       31.69      3.10 o
   3   7  12        4.95        6.37      2.40 o
   4   7  12        3.05       -0.27      2.05 o
   5   7  12       36.48       34.41      3.29 o
   6   7  12        5.07        6.29      2.55 o
   7   7  12        4.42        4.15      2.58 o
   8   7  12       11.08       12.44      2.77 o
  -7   8  12        2.52       -0.46      4.24 o
  -6   8  12       21.01       24.31      6.19 o
  -5   8  12        5.13        5.65      3.51 o
  -4   8  12       49.14       46.06      5.56 o
  -3   8  12       19.84       24.97      4.40 o
  -2   8  12        2.98       -0.01      2.20 o
  -1   8  12        3.68        0.75      2.28 o
   0   8  12        0.69       -1.75      2.19 o
   1   8  12        3.34        1.76      2.98 o
   2   8  12        3.29       -1.29      2.15 o
   3   8  12       19.56       22.26      2.70 o
   4   8  12       48.86       43.49      3.23 o
   5   8  12        5.37        4.96      3.02 o
   6   8  12       19.97       19.45      3.07 o
   7   8  12        2.55        1.37      2.59 o
  -6   9  12        5.17        0.76      4.55 o
  -5   9  12       10.27       14.40      5.61 o
  -4   9  12        1.15        1.74      2.61 o
  -3   9  12        3.37        3.71      2.59 o
  -2   9  12       26.38       29.90      3.56 o
  -1   9  12        1.13        4.54      3.18 o
   0   9  12       25.15       28.25     11.16 o
   1   9  12        1.09        1.55      2.52 o
   2   9  12       26.17       26.46      3.29 o
   3   9  12        3.59        1.52      2.39 o
   4   9  12        0.93        1.98      2.15 o
   5   9  12       10.71        5.69      2.44 o
   6   9  12        5.35        2.58      2.60 o
  -4  10  12       22.05       17.72      4.07 o
  -3  10  12        9.87       11.05      3.20 o
  -2  10  12        5.99       17.12      3.97 o
  -1  10  12       11.93       11.48      3.84 o
   0  10  12        1.06        0.71      2.80 o
   1  10  12       12.24       12.82      3.57 o
   2  10  12        5.79        7.39      4.67 o
   3  10  12       10.20       14.89      3.08 o
   4  10  12       21.71       23.55      3.63 o
  -1  11  12       12.41        9.96      3.72 o
   0  11  12        1.78        0.56      3.78 o
   1  11  12       12.44       10.21      5.43 o
   1   0  13       16.19       16.28      1.96 o
   2   0  13       12.88        8.58      1.83 o
   3   0  13       59.65       62.28      2.90 o
   4   0  13       29.35       28.06      2.58 o
   5   0  13        1.65        2.03      2.21 o
   6   0  13       61.99       65.30      4.16 o
   7   0  13        3.59        4.01      2.58 o
   8   0  13       78.48       84.10      4.80 o
   9   0  13        0.86       -1.31      2.38 o
  -9   1  13        1.90        2.03      2.66 o
  -8   1  13       12.56       13.08      3.07 o
  -7   1  13       58.79       54.07      4.42 o
  -6   1  13        0.83        0.84      2.78 o
  -5   1  13       31.66       31.50      4.06 o
  -4   1  13       27.75       30.11      3.90 o
  -3   1  13        6.26        7.69      1.97 o
  -2   1  13      131.41      133.78      4.55 o
  -1   1  13        3.78       -0.80      1.73 o
   0   1  13        0.67        2.09      1.82 o
   1   1  13        3.85        2.56      1.53 o
   2   1  13      133.30      140.63      6.25 o
   3   1  13        6.06        4.63      1.91 o
   4   1  13       29.30       31.33      2.75 o
   5   1  13       32.29       28.66      3.23 o
   6   1  13        0.82       -1.44      2.29 o
   7   1  13       58.84       51.88      4.06 o
   8   1  13       12.94       11.02      2.99 o
   9   1  13        1.96        4.73      3.14 o
  -9   2  13        0.79        3.70      2.99 o
  -8   2  13       92.68       99.42      6.18 o
  -7   2  13       15.30       15.42      3.67 o
  -6   2  13      114.37      114.37     12.78 o
  -5   2  13       16.39       24.62      4.07 o
  -4   2  13        9.23       11.28      3.14 o
  -3   2  13        5.51        3.43      1.87 o
  -2   2  13       16.61       13.05      2.50 o
  -1   2  13       11.23       10.48      2.18 o
   0   2  13       71.92       70.52      3.57 o
   1   2  13       10.54        9.00      1.95 o
   2   2  13       16.97       17.97      2.06 o
   3   2  13        5.21        4.07      1.96 o
   4   2  13        8.46        9.17      2.17 o
   5   2  13       15.65       20.07      3.08 o
   6   2  13      116.12      129.02      7.86 o
   7   2  13       15.42       14.91      2.92 o
   8   2  13       94.63      107.79      5.29 o
   9   2  13        0.79        3.93      2.84 o
  -9   3  13        3.18        7.13      3.28 o
  -8   3  13        2.01       -2.71      2.71 o
  -7   3  13        2.97       -0.03      5.12 o
  -6   3  13       18.42       14.85      5.49 o
  -5   3  13        7.27        9.47      3.36 o
  -4   3  13       30.91       31.95      6.79 o
  -3   3  13        8.03        5.82      1.96 o
  -2   3  13       14.68       21.81      2.47 o
  -1   3  13       15.78       15.63      2.40 o
   0   3  13      349.12      355.11     11.50 o
   1   3  13       15.95       16.63      2.02 o
   2   3  13       15.54       17.33      2.49 o
   3   3  13        8.66        8.72      2.13 o
   4   3  13       32.30       38.35      3.74 o
   5   3  13        7.21       11.04      2.67 o
   6   3  13       18.77       20.14      3.06 o
   7   3  13        2.98        0.20      2.89 o
   8   3  13        2.15        0.95      2.54 o
   9   3  13        3.36        4.86      2.58 o
  -8   4  13        9.50        9.63      3.90 o
  -7   4  13       13.56       15.01      3.74 o
  -6   4  13       59.58       66.83      5.39 o
  -5   4  13       69.88       72.81      8.97 o
  -4   4  13       24.32       23.28      4.15 o
  -3   4  13        0.72       -0.74      2.11 o
  -2   4  13       13.45       12.05      2.30 o
  -1   4  13       33.52       34.57      2.96 o
   0   4  13        3.33        2.49      3.05 o
   1   4  13       32.47       33.54      3.37 o
   2   4  13       13.18        6.37      2.15 o
   3   4  13        0.92       -0.19      2.79 o
   4   4  13       25.06       23.28      2.72 o
   5   4  13       70.63       71.97      4.39 o
   6   4  13       59.95       51.01      3.90 o
   7   4  13       13.44       13.92      2.80 o
   8   4  13        9.29        6.33      2.74 o
  -8   5  13        3.35        2.58      3.14 o
  -7   5  13        1.52        1.81      3.04 o
  -6   5  13       16.69       18.08      3.97 o
  -5   5  13       30.58       29.39      4.41 o
  -4   5  13       10.00       12.58      3.45 o
  -3   5  13       21.71       23.60      3.18 o
  -2   5  13       16.08       22.90      2.70 o
  -1   5  13       47.71       48.67      3.29 o
   0   5  13       74.22       74.77      3.82 o
   1   5  13       45.96       47.33     11.27 o
   2   5  13       16.78       18.91      3.86 o
   3   5  13       20.93       18.19      3.23 o
   4   5  13        9.56       13.72      2.49 o
   5   5  13       30.46       28.00      3.40 o
   6   5  13       16.78       19.04      4.38 o
   7   5  13        1.41        1.68      3.19 o
   8   5  13        3.39       -1.29      2.42 o
  -7   6  13       27.49       24.79      4.87 o
  -6   6  13        3.03        2.47      3.20 o
  -5   6  13       25.22       25.42      4.34 o
  -4   6  13       22.01       22.87      4.30 o
  -3   6  13       12.59       14.24      2.91 o
  -2   6  13        9.63       13.20      2.86 o
  -1   6  13        7.08        5.82      2.36 o
   0   6  13      210.23      218.22      7.76 o
   1   6  13        6.92        4.55      4.19 o
   2   6  13        9.19       10.86      2.93 o
   3   6  13       12.22       10.80      2.40 o
   4   6  13       21.41       26.08      2.89 o
   5   6  13       25.60       23.60      6.12 o
   6   6  13        3.39        3.58      2.64 o
   7   6  13       26.76       28.73      4.23 o
  -7   7  13        5.45       10.64      3.84 o
  -6   7  13        4.85        5.38      3.62 o
  -5   7  13        1.82        3.82      5.06 o
  -4   7  13       13.01       17.87      4.05 o
  -3   7  13        3.16        4.87      2.58 o
  -2   7  13       23.69       30.06      3.52 o
  -1   7  13      100.12      106.50      5.90 o
   0   7  13       13.52       17.10      3.13 o
   1   7  13       99.76      115.97      5.62 o
   2   7  13       23.37       27.48      2.84 o
   3   7  13        2.65        2.49      2.17 o
   4   7  13       12.69       10.15      2.61 o
   5   7  13        1.64       -1.91      2.35 o
   6   7  13        4.60        2.16      2.62 o
   7   7  13        5.25        3.75      2.95 o
  -5   8  13       32.36       40.92      7.89 o
  -4   8  13        2.88        7.93      3.65 o
  -3   8  13        5.32        4.51      2.64 o
  -2   8  13        4.01        5.08      2.69 o
  -1   8  13        9.20       10.05      4.18 o
   0   8  13       15.69       20.49      4.22 o
   1   8  13        9.41        8.43      4.78 o
   2   8  13        4.03        9.35      2.78 o
   3   8  13        5.56        7.72      3.66 o
   4   8  13        2.68        5.46      2.46 o
   5   8  13       32.29       43.45      6.29 o
  -4   9  13        3.96        6.83      3.93 o
  -3   9  13       27.39       32.16      4.02 o
  -2   9  13        0.49        2.05      3.23 o
  -1   9  13       42.08       48.07      5.22 o
   0   9  13       12.83       12.97      3.86 o
   1   9  13       40.98       39.64      3.96 o
   2   9  13        0.55        1.80      2.58 o
   3   9  13       27.10       28.78      3.71 o
   4   9  13        3.83        3.90      2.45 o
  -1  10  13        0.19       -2.04      4.33 o
   0  10  13        0.14        5.12      3.55 o
   1  10  13        0.16       -2.45      3.06 o
   0   0  14      240.45      242.16      8.88 o
   1   0  14       36.26       34.35      2.96 o
   2   0  14       52.71       47.67      2.84 o
   3   0  14        0.39        0.63      1.97 o
   4   0  14        0.11        1.47      2.61 o
   5   0  14       49.62       46.82      3.92 o
   6   0  14        0.74        2.29      2.60 o
   7   0  14      125.02      145.84     12.41 o
   8   0  14        4.13        3.66      2.87 o
  -8   1  14       22.77       24.96      4.76 o
  -7   1  14        0.65        2.62      2.72 o
  -6   1  14       11.78       13.04      3.09 o
  -5   1  14       12.54       12.94      3.00 o
  -4   1  14        0.39        4.20      2.49 o
  -3   1  14       50.56       55.52      4.34 o
  -2   1  14        9.33        9.90      1.97 o
  -1   1  14      121.93      136.23      4.88 o
   0   1  14       14.07       13.38      4.35 o
   1   1  14      125.15      127.01      4.74 o
   2   1  14        8.97       14.47      2.08 o
   3   1  14       51.90       52.46      4.62 o
   4   1  14        0.44        1.72      2.31 o
   5   1  14       13.31       15.06      2.91 o
   6   1  14       12.14       10.10      3.21 o
   7   1  14        0.63       -1.99      2.42 o
   8   1  14       22.63       27.50      3.58 o
  -8   2  14        7.99        8.28      3.46 o
  -7   2  14       47.67       48.47      5.06 o
  -6   2  14       19.15       17.81      4.05 o
  -5   2  14       44.52       51.18      7.44 o
  -4   2  14        1.14        4.57      2.84 o
  -3   2  14       30.53       31.17      7.75 o
  -2   2  14        7.36        4.00      2.13 o
  -1   2  14       34.67       40.31      3.20 o
   0   2  14       46.87       48.88      3.39 o
   1   2  14       33.88       35.88      2.99 o
   2   2  14        7.66        6.53      2.19 o
   3   2  14       29.30       27.27      2.84 o
   4   2  14        1.08        0.43      2.33 o
   5   2  14       44.84       48.42      3.96 o
   6   2  14       19.06       20.39      3.30 o
   7   2  14       48.73       55.83      4.34 o
   8   2  14        7.64       11.42      3.12 o
  -8   3  14        6.96        2.45      3.25 o
  -7   3  14        1.25       -2.15      2.97 o
  -6   3  14       10.20        5.48      3.34 o
  -5   3  14       11.65       15.47      3.94 o
  -4   3  14        6.76       10.24      3.55 o
  -3   3  14       43.06       39.76      8.45 o
  -2   3  14       28.86       27.67      2.85 o
  -1   3  14       56.64       59.02      3.58 o
   0   3  14        1.15       -1.95      1.95 o
   1   3  14       58.04       62.99      3.67 o
   2   3  14       29.28       26.95      3.45 o
   3   3  14       44.72       47.11      3.28 o
   4   3  14        6.34       10.81      2.46 o
   5   3  14       11.83       14.03      3.48 o
   6   3  14       10.23       10.90      2.84 o
   7   3  14        1.28       -2.42      2.42 o
   8   3  14        6.91        7.11      2.91 o
  -7   4  14       18.37       24.85      6.31 o
  -6   4  14        5.41       10.18      3.67 o
  -5   4  14       53.90       62.66      5.59 o
  -4   4  14       14.33       14.67      4.22 o
  -3   4  14       15.06       22.48      3.28 o
  -2   4  14        1.16       -2.15      2.18 o
  -1   4  14        8.04        3.58      2.32 o
   0   4  14       61.22       62.03      3.75 o
   1   4  14        8.21        2.63      2.64 o
   2   4  14        1.31       -0.32      2.37 o
   3   4  14       15.58       20.55      2.97 o
   4   4  14       14.30       11.92      2.52 o
   5   4  14       54.71       61.90      4.38 o
   6   4  14        5.07        5.44      2.84 o
   7   4  14       17.86       18.31      3.36 o
  -7   5  14        3.67        9.65      3.72 o
  -6   5  14        5.75        7.64      4.59 o
  -5   5  14       20.56       15.79      3.85 o
  -4   5  14        1.07       -0.01      3.01 o
  -3   5  14        2.71        1.09      2.46 o
  -2   5  14        5.35        3.43      3.04 o
  -1   5  14       74.64       80.63      4.24 o
   0   5  14      106.29      119.37      5.82 o
   1   5  14       76.02       82.83      4.92 o
   2   5  14        4.70        3.98      2.55 o
   3   5  14        2.42        2.55      2.44 o
   4   5  14        1.29        0.65      2.17 o
   5   5  14       20.10       18.63      3.25 o
   6   5  14        5.46       15.16      3.10 o
   7   5  14        3.72        2.62      2.72 o
  -6   6  14       30.32       29.44      4.87 o
  -5   6  14       11.51       11.86      3.74 o
  -4   6  14       11.06        5.98      3.61 o
  -3   6  14        4.59        4.74      2.82 o
  -2   6  14        7.31        3.08      2.70 o
  -1   6  14       19.00       23.52      3.53 o
   0   6  14        8.99       10.69      3.02 o
   1   6  14       19.20       17.89      3.40 o
   2   6  14        7.31        6.07      2.69 o
   3   6  14        4.60       -0.25      2.20 o
   4   6  14       11.45        9.21      2.50 o
   5   6  14       11.46        9.31      4.19 o
   6   6  14       29.70       31.60      4.54 o
  -5   7  14        3.12        8.20      3.95 o
  -4   7  14        6.14        1.48      3.24 o
  -3   7  14       13.57       16.85      3.72 o
  -2   7  14       12.48       16.95      5.83 o
  -1   7  14        9.50       10.44      3.62 o
   0   7  14       32.12       34.02      4.81 o
   1   7  14        9.08       10.34      3.17 o
   2   7  14       12.06        9.51      2.87 o
   3   7  14       13.49       17.18      3.55 o
   4   7  14        6.20        8.78      2.60 o
   5   7  14        3.07       -0.53      2.56 o
  -3   8  14        5.55        9.11      5.11 o
  -2   8  14        5.25        6.57      3.69 o
  -1   8  14       14.66       12.61      4.05 o
   0   8  14        6.05        5.19      5.98 o
   1   8  14       14.63       19.35      3.53 o
   2   8  14        5.13       10.19      3.77 o
   3   8  14        5.75        8.04      3.04 o
   1   0  15        0.35        3.86      2.30 o
   2   0  15       65.06       68.38      4.63 o
   3   0  15        0.00        3.48      2.50 o
   4   0  15       17.37       16.70      3.15 o
   5   0  15       17.99       19.95      3.27 o
   6   0  15       55.63       59.17      8.34 o
   7   0  15        0.94       -1.33      2.64 o
  -7   1  15       14.87       17.64      4.21 o
  -6   1  15        2.33        2.53      3.11 o
  -5   1  15        5.10        9.03      4.22 o
  -4   1  15        4.19        5.32      3.31 o
  -3   1  15        7.40       10.55      2.85 o
  -2   1  15       72.31       81.66      4.82 o
  -1   1  15       20.74       18.58      2.85 o
   0   1  15      183.38      192.08      8.57 o
   1   1  15       20.50       16.52      2.72 o
   2   1  15       71.54       73.04      4.72 o
   3   1  15        7.13       10.41      2.90 o
   4   1  15        4.48        5.76      2.68 o
   5   1  15        4.99        5.97      3.62 o
   6   1  15        2.40        1.31      2.56 o
   7   1  15       14.97       17.16      5.77 o
  -6   2  15       33.62       33.72      4.96 o
  -5   2  15       24.32       18.91      5.52 o
  -4   2  15       40.17       44.28      5.12 o
  -3   2  15        2.56        2.75      3.28 o
  -2   2  15        2.43        2.22      2.13 o
  -1   2  15        9.92        7.49      2.54 o
   0   2  15        8.71       12.52      4.01 o
   1   2  15       10.33        3.54      2.65 o
   2   2  15        2.27        5.54      2.81 o
   3   2  15        2.40        2.04      3.33 o
   4   2  15       40.54       46.20      4.00 o
   5   2  15       24.46       25.28      3.50 o
   6   2  15       34.06       36.41      7.98 o
  -6   3  15        3.42        1.86      3.22 o
  -5   3  15        3.86        6.69      3.44 o
  -4   3  15        1.02        7.95      6.34 o
  -3   3  15        7.94        7.92      5.87 o
  -2   3  15       62.97       67.51      4.61 o
  -1   3  15       22.21       23.75      2.98 o
   0   3  15       21.39       21.03      3.76 o
   1   3  15       21.91       20.40      3.44 o
   2   3  15       64.48       62.42      4.70 o
   3   3  15        7.53        4.81      2.67 o
   4   3  15        1.23        2.21      2.61 o
   5   3  15        4.01        6.24      2.84 o
   6   3  15        3.28        1.78      4.33 o
  -5   4  15        0.05        3.57      5.87 o
  -4   4  15       26.74       23.68      4.45 o
  -3   4  15       10.49       10.92      4.00 o
  -2   4  15        3.33        3.01      2.76 o
  -1   4  15        1.52        2.65      2.27 o
   0   4  15        0.08       -2.48      2.48 o
   1   4  15        1.39       -0.64      2.55 o
   2   4  15        3.48        7.21      2.95 o
   3   4  15       10.60        9.14      3.00 o
   4   4  15       26.21       25.16      3.43 o
   5   4  15        0.03        0.55      2.60 o
  -5   5  15        1.80        3.70      3.42 o
  -4   5  15        1.14        0.40      3.32 o
  -3   5  15        0.12       -0.45      3.89 o
  -2   5  15       18.83       28.40      4.37 o
  -1   5  15       20.88       18.28      3.52 o
   0   5  15       50.60       50.21      4.82 o
   1   5  15       20.81       14.33      3.13 o
   2   5  15       18.28       27.29      3.77 o
   3   5  15        0.21        2.50      2.63 o
   4   5  15        1.16       -1.39      5.11 o
   5   5  15        1.99        2.08      2.68 o
  -4   6  15        2.18        2.51      3.61 o
  -3   6  15        2.28       -0.89      3.41 o
  -2   6  15        0.17        0.76      2.69 o
  -1   6  15       13.67       17.09      4.83 o
   0   6  15       35.31       31.82      5.11 o
   1   6  15       13.39       11.39      3.10 o
   2   6  15        0.14       -2.02      3.11 o
   3   6  15        2.13        3.23      2.88 o
   4   6  15        2.16       -3.47      4.09 o
  -2   7  15        0.75        0.65      3.31 o
  -1   7  15       15.30       24.34      6.12 o
   0   7  15        0.79       -3.61      4.07 o
   1   7  15       14.43       15.08      3.39 o
   2   7  15        0.81        1.83      2.89 o
   0   0  16       10.17       13.94      4.06 o
   1   0  16       12.41       13.93      3.42 o
   2   0  16        0.56       -2.43      2.43 o
   3   0  16       11.25       11.11      3.84 o
   4   0  16        1.31        2.76      3.83 o
   5   0  16       19.27       25.30      3.95 o
  -5   1  16        2.98        4.56      3.73 o
  -4   1  16        4.95        2.84      3.42 o
  -3   1  16       17.40       17.12      4.30 o
  -2   1  16        2.70       -1.86      3.20 o
  -1   1  16       71.52       76.95      4.31 o
   0   1  16        1.04        5.67      2.45 o
   1   1  16       70.48       78.75      6.07 o
   2   1  16        2.80        0.79      2.69 o
   3   1  16       18.07       35.49      6.59 o
   4   1  16        4.80        6.25      3.59 o
   5   1  16        2.74        2.67      4.24 o
  -4   2  16        5.51        5.18      3.81 o
  -3   2  16       12.19       18.44      4.35 o
  -2   2  16        3.57       -3.33      3.33 o
  -1   2  16        8.27       12.58      3.25 o
   0   2  16        0.00        0.02      2.32 o
   1   2  16        8.36        9.39      3.24 o
   2   2  16        3.45        5.50      3.07 o
   3   2  16       12.60       17.07      4.90 o
   4   2  16        5.70        5.46      3.47 o
  -4   3  16        4.87        7.36      3.96 o
  -3   3  16       16.88       21.32      4.57 o
  -2   3  16        2.87        3.87      3.61 o
  -1   3  16       66.71       75.96      5.11 o
   0   3  16       83.97       78.76      5.15 o
   1   3  16       66.50       73.98      6.24 o
   2   3  16        2.59       -0.73      3.56 o
   3   3  16       16.74       20.95      4.37 o
   4   3  16        5.11       -1.60      3.05 o
  -3   4  16       15.69       21.29      4.63 o
  -2   4  16        0.58        1.14      3.88 o
  -1   4  16        8.28        8.10      3.21 o
   0   4  16        7.08        7.64      3.36 o
   1   4  16        8.50        9.67      3.89 o
   2   4  16        0.67       -2.49      2.60 o
   3   4  16       15.44       15.71      4.38 o
  -1   5  16       15.00       11.10      4.07 o
   0   5  16       10.95        7.09      3.87 o
   1   5  16       15.29       16.51      3.59 o
 
